# Supplementary material for: Calcineurin Controls Cellular Prion Protein Expression in Mouse Astrocytes
Source: Cells. 2022 Feb 10;11(4):609. doi: 10.3390/cells11040609 (PMC8870693; doi:10.3390/cells11040609)
Supplement: Supplementary file 1 [file cells-11-00609-s001.zip]

Archive with 1 entries (1 files):
- cells-1587335-supplementary.xlsx
