# Supplementary material for: Calcineurin Controls Cellular Prion Protein Expression in Mouse Astrocytes
Source: Cells. 2022 Feb 10;11(4):609. doi: 10.3390/cells11040609 (PMC8870693; doi:10.3390/cells11040609)
Supplement: Supplementary file 1 [file cells-11-00609-s001.zip › cells-1587335-supplementary.xlsx]

## Sheet: a. Identified proteins
Table S1a. Shotgun mass spectrometry proteomics of primary cultured astrocytes from ACN-Ctr and ACN-KO mice (Ctr and CaN-KO astrocytes)
N = 3 independent cultures for each genotype
Identified proteins
Uniprot_KB	Uniptor_ID	Description	Identified in Ctr, KO or both
P80318	TCPG_MOUSE	sp|P80318|TCPG_MOUSE T-complex protein 1 subunit gamma OS=Mus musculus GN=Cct3 PE=1 SV=1	Ctr and CaN-KO
A0JNU3	LPP60_MOUSE	sp|A0JNU3|LPP60_MOUSE 60 kDa lysophospholipase OS=Mus musculus GN=Aspg PE=1 SV=1	Ctr and CaN-KO
P62889	RL30_MOUSE	sp|P62889|RL30_MOUSE 60S ribosomal protein L30 OS=Mus musculus GN=Rpl30 PE=1 SV=2	Ctr and CaN-KO
Q9QYJ3	DNJB1_MOUSE	sp|Q9QYJ3|DNJB1_MOUSE DnaJ homolog subfamily B member 1 OS=Mus musculus GN=Dnajb1 PE=1 SV=3	Ctr and CaN-KO
Q9DBJ1	PGAM1_MOUSE	sp|Q9DBJ1|PGAM1_MOUSE Phosphoglycerate mutase 1 OS=Mus musculus GN=Pgam1 PE=1 SV=3	Ctr and CaN-KO
P26043	RADI_MOUSE	sp|P26043|RADI_MOUSE Radixin OS=Mus musculus GN=Rdx PE=1 SV=3	Ctr and CaN-KO
Q99K51	PLST_MOUSE	sp|Q99K51|PLST_MOUSE Plastin-3 OS=Mus musculus GN=Pls3 PE=1 SV=3	Ctr and CaN-KO
P46664	PURA2_MOUSE	sp|P46664|PURA2_MOUSE Adenylosuccinate synthetase isozyme 2 OS=Mus musculus GN=Adss PE=1 SV=2	Ctr and CaN-KO
Q6A0A9	F120A_MOUSE	sp|Q6A0A9|F120A_MOUSE Constitutive coactivator of PPAR-gamma-like protein 1 OS=Mus musculus GN=FAM120A PE=1 SV=2	Ctr and CaN-KO
Q9EQ20	MMSA_MOUSE	sp|Q9EQ20|MMSA_MOUSE Methylmalonate-semialdehyde dehydrogenase [acylating], mitochondrial OS=Mus musculus GN=Aldh6a1 PE=1 SV=1	Ctr and CaN-KO
Q6ZWN5	RS9_MOUSE	sp|Q6ZWN5|RS9_MOUSE 40S ribosomal protein S9 OS=Mus musculus GN=Rps9 PE=1 SV=3	Ctr and CaN-KO
P61027	RAB10_MOUSE	sp|P61027|RAB10_MOUSE Ras-related protein Rab-10 OS=Mus musculus GN=Rab10 PE=1 SV=1	Ctr and CaN-KO
P09405	NUCL_MOUSE	sp|P09405|NUCL_MOUSE Nucleolin OS=Mus musculus GN=Ncl PE=1 SV=2	Ctr and CaN-KO
Q91V92	ACLY_MOUSE	sp|Q91V92|ACLY_MOUSE ATP-citrate synthase OS=Mus musculus GN=Acly PE=1 SV=1	Ctr and CaN-KO
Q61335	BAP31_MOUSE	sp|Q61335|BAP31_MOUSE B-cell receptor-associated protein 31 OS=Mus musculus GN=Bcap31 PE=1 SV=4	Ctr and CaN-KO
Q99PT1	GDIR1_MOUSE	sp|Q99PT1|GDIR1_MOUSE Rho GDP-dissociation inhibitor 1 OS=Mus musculus GN=Arhgdia PE=1 SV=3	Ctr and CaN-KO
O89079	COPE_MOUSE	sp|O89079|COPE_MOUSE Coatomer subunit epsilon OS=Mus musculus GN=Cope PE=1 SV=3	Ctr and CaN-KO
P48678	LMNA_MOUSE	sp|P48678|LMNA_MOUSE Prelamin-A/C OS=Mus musculus GN=Lmna PE=1 SV=2	Ctr and CaN-KO
P53026	RL10A_MOUSE	sp|P53026|RL10A_MOUSE 60S ribosomal protein L10a OS=Mus musculus GN=Rpl10a PE=1 SV=3	Ctr and CaN-KO
Q6ZWQ0	SYNE2_MOUSE	sp|Q6ZWQ0|SYNE2_MOUSE Nesprin-2 OS=Mus musculus GN=Syne2 PE=1 SV=2	Ctr and CaN-KO
P16675	PPGB_MOUSE	sp|P16675|PPGB_MOUSE Lysosomal protective protein OS=Mus musculus GN=Ctsa PE=1 SV=1	Ctr and CaN-KO
P18760	COF1_MOUSE	sp|P18760|COF1_MOUSE Cofilin-1 OS=Mus musculus GN=Cfl1 PE=1 SV=3	Ctr and CaN-KO
O88844	IDHC_MOUSE	sp|O88844|IDHC_MOUSE Isocitrate dehydrogenase [NADP] cytoplasmic OS=Mus musculus GN=Idh1 PE=1 SV=2	Ctr and CaN-KO
Q99M71-2	EPDR1_MOUSE	sp|Q99M71-2|EPDR1_MOUSE Isoform 2 of Mammalian ependymin-related protein 1 OS=Mus musculus GN=Epdr1	Ctr and CaN-KO
O70400	PDLI1_MOUSE	sp|O70400|PDLI1_MOUSE PDZ and LIM domain protein 1 OS=Mus musculus GN=Pdlim1 PE=1 SV=4	Ctr and CaN-KO
Q04447	KCRB_MOUSE	sp|Q04447|KCRB_MOUSE Creatine kinase B-type OS=Mus musculus GN=Ckb PE=1 SV=1	Ctr and CaN-KO
Q03265	ATPA_MOUSE	sp|Q03265|ATPA_MOUSE ATP synthase subunit alpha, mitochondrial OS=Mus musculus GN=Atp5a1 PE=1 SV=1	Ctr and CaN-KO
P15532	NDKA_MOUSE	sp|P15532|NDKA_MOUSE Nucleoside diphosphate kinase A OS=Mus musculus GN=Nme1 PE=1 SV=1	Ctr and CaN-KO
Q8BP92	RCN2_MOUSE	sp|Q8BP92|RCN2_MOUSE Reticulocalbin-2 OS=Mus musculus GN=Rcn2 PE=1 SV=1	Ctr and CaN-KO
Q8R1G6	PDLI2_MOUSE	sp|Q8R1G6|PDLI2_MOUSE PDZ and LIM domain protein 2 OS=Mus musculus GN=Pdlim2 PE=1 SV=1	Ctr and CaN-KO
P0DP26	CALM1_MOUSE	sp|P0DP26|CALM1_MOUSE Calmodulin-1 OS=Mus musculus GN=Calm1 PE=1 SV=1	Ctr and CaN-KO
Q9CPQ1	COX6C_MOUSE	sp|Q9CPQ1|COX6C_MOUSE Cytochrome c oxidase subunit 6C OS=Mus musculus GN=Cox6c PE=1 SV=3	Ctr and CaN-KO
Q8VHY0	CSPG4_MOUSE	sp|Q8VHY0|CSPG4_MOUSE Chondroitin sulfate proteoglycan 4 OS=Mus musculus GN=Cspg4 PE=1 SV=3	Ctr and CaN-KO
Q9DBR7	MYPT1_MOUSE	sp|Q9DBR7|MYPT1_MOUSE Protein phosphatase 1 regulatory subunit 12A OS=Mus musculus GN=Ppp1r12a PE=1 SV=2	Ctr and CaN-KO
P62862	RS30_MOUSE	sp|P62862|RS30_MOUSE 40S ribosomal protein S30 OS=Mus musculus GN=Fau PE=1 SV=1	Ctr and CaN-KO
P26443	DHE3_MOUSE	sp|P26443|DHE3_MOUSE Glutamate dehydrogenase 1, mitochondrial OS=Mus musculus GN=Glud1 PE=1 SV=1	Ctr and CaN-KO
Q9D2M8-2	UB2V2_MOUSE	sp|Q9D2M8-2|UB2V2_MOUSE Isoform 2 of Ubiquitin-conjugating enzyme E2 variant 2 OS=Mus musculus GN=Ube2v2	Ctr and CaN-KO
Q61768	KINH_MOUSE	sp|Q61768|KINH_MOUSE Kinesin-1 heavy chain OS=Mus musculus GN=Kif5b PE=1 SV=3	Ctr and CaN-KO
P62962	PROF1_MOUSE	sp|P62962|PROF1_MOUSE Profilin-1 OS=Mus musculus GN=Pfn1 PE=1 SV=2	Ctr and CaN-KO
Q9D1M7	FKB11_MOUSE	sp|Q9D1M7|FKB11_MOUSE Peptidyl-prolyl cis-trans isomerase FKBP11 OS=Mus musculus GN=Fkbp11 PE=1 SV=1	Ctr and CaN-KO
Q3TCN2	PLBL2_MOUSE	sp|Q3TCN2|PLBL2_MOUSE Putative phospholipase B-like 2 OS=Mus musculus GN=Plbd2 PE=1 SV=2	Ctr and CaN-KO
Q9R1Z8	VINEX_MOUSE	sp|Q9R1Z8|VINEX_MOUSE Vinexin OS=Mus musculus GN=Sorbs3 PE=1 SV=1	Ctr and CaN-KO
Q9EP72	EMC7_MOUSE	sp|Q9EP72|EMC7_MOUSE ER membrane protein complex subunit 7 OS=Mus musculus GN=Emc7 PE=1 SV=1	Ctr and CaN-KO
P51859	HDGF_MOUSE	sp|P51859|HDGF_MOUSE Hepatoma-derived growth factor OS=Mus musculus GN=Hdgf PE=1 SV=2	Ctr and CaN-KO
P97351	RS3A_MOUSE	sp|P97351|RS3A_MOUSE 40S ribosomal protein S3a OS=Mus musculus GN=Rps3a PE=1 SV=3	Ctr and CaN-KO
Q9JII6	AK1A1_MOUSE	sp|Q9JII6|AK1A1_MOUSE Alcohol dehydrogenase [NADP(+)] OS=Mus musculus GN=Akr1a1 PE=1 SV=3	Ctr and CaN-KO
P80317	TCPZ_MOUSE	sp|P80317|TCPZ_MOUSE T-complex protein 1 subunit zeta OS=Mus musculus GN=Cct6a PE=1 SV=3	Ctr and CaN-KO
Q9CQ62	DECR_MOUSE	sp|Q9CQ62|DECR_MOUSE 2,4-dienoyl-CoA reductase, mitochondrial OS=Mus musculus GN=Decr1 PE=1 SV=1	Ctr and CaN-KO
O88569	ROA2_MOUSE	sp|O88569|ROA2_MOUSE Heterogeneous nuclear ribonucleoproteins A2/B1 OS=Mus musculus GN=Hnrnpa2b1 PE=1 SV=2	Ctr and CaN-KO
Q8BP67	RL24_MOUSE	sp|Q8BP67|RL24_MOUSE 60S ribosomal protein L24 OS=Mus musculus GN=Rpl24 PE=1 SV=2	Ctr and CaN-KO
Q01853	TERA_MOUSE	sp|Q01853|TERA_MOUSE Transitional endoplasmic reticulum ATPase OS=Mus musculus GN=Vcp PE=1 SV=4	Ctr and CaN-KO
Q8BMS1	ECHA_MOUSE	sp|Q8BMS1|ECHA_MOUSE Trifunctional enzyme subunit alpha, mitochondrial OS=Mus musculus GN=Hadha PE=1 SV=1	Ctr and CaN-KO
Q9WVJ2	PSD13_MOUSE	sp|Q9WVJ2|PSD13_MOUSE 26S proteasome non-ATPase regulatory subunit 13 OS=Mus musculus GN=Psmd13 PE=1 SV=1	Ctr and CaN-KO
O54734	OST48_MOUSE	sp|O54734|OST48_MOUSE Dolichyl-diphosphooligosaccharide--protein glycosyltransferase 48 kDa subunit OS=Mus musculus GN=Ddost PE=1 SV=2	Ctr and CaN-KO
P84104	SRSF3_MOUSE	sp|P84104|SRSF3_MOUSE Serine/arginine-rich splicing factor 3 OS=Mus musculus GN=Srsf3 PE=1 SV=1	Ctr and CaN-KO
Q3U0V1	FUBP2_MOUSE	sp|Q3U0V1|FUBP2_MOUSE Far upstream element-binding protein 2 OS=Mus musculus GN=Khsrp PE=1 SV=2	Ctr and CaN-KO
P00405	COX2_MOUSE	sp|P00405|COX2_MOUSE Cytochrome c oxidase subunit 2 OS=Mus musculus GN=Mtco2 PE=1 SV=1	Ctr and CaN-KO
Q9D0J8	PTMS_MOUSE	sp|Q9D0J8|PTMS_MOUSE Parathymosin OS=Mus musculus GN=Ptms PE=1 SV=3	Ctr and CaN-KO
Q8VDN2	AT1A1_MOUSE	sp|Q8VDN2|AT1A1_MOUSE Sodium/potassium-transporting ATPase subunit alpha-1 OS=Mus musculus GN=Atp1a1 PE=1 SV=1	Ctr and CaN-KO
P97855	G3BP1_MOUSE	sp|P97855|G3BP1_MOUSE Ras GTPase-activating protein-binding protein 1 OS=Mus musculus GN=G3bp1 PE=1 SV=1	Ctr and CaN-KO
Q99JY9	ARP3_MOUSE	sp|Q99JY9|ARP3_MOUSE Actin-related protein 3 OS=Mus musculus GN=Actr3 PE=1 SV=3	Ctr and CaN-KO
P48036	ANXA5_MOUSE	sp|P48036|ANXA5_MOUSE Annexin A5 OS=Mus musculus GN=Anxa5 PE=1 SV=1	Ctr and CaN-KO
P58871	TB182_MOUSE	sp|P58871|TB182_MOUSE 182 kDa tankyrase-1-binding protein OS=Mus musculus GN=Tnks1bp1 PE=1 SV=2	Ctr and CaN-KO
P61082	UBC12_MOUSE	sp|P61082|UBC12_MOUSE NEDD8-conjugating enzyme Ubc12 OS=Mus musculus GN=Ube2m PE=1 SV=1	Ctr and CaN-KO
Q9WVA4	TAGL2_MOUSE	sp|Q9WVA4|TAGL2_MOUSE Transgelin-2 OS=Mus musculus GN=Tagln2 PE=1 SV=4	Ctr and CaN-KO
Q9DC69	NDUA9_MOUSE	sp|Q9DC69|NDUA9_MOUSE NADH dehydrogenase [ubiquinone] 1 alpha subcomplex subunit 9, mitochondrial OS=Mus musculus GN=Ndufa9 PE=1 SV=2	Ctr and CaN-KO
Q62470-2	ITA3_MOUSE	sp|Q62470-2|ITA3_MOUSE Isoform 2 of Integrin alpha-3 OS=Mus musculus GN=Itga3	Ctr and CaN-KO
Q9CQX2	CYB5B_MOUSE	sp|Q9CQX2|CYB5B_MOUSE Cytochrome b5 type B OS=Mus musculus GN=Cyb5b PE=1 SV=1	Ctr and CaN-KO
P62874	GBB1_MOUSE	sp|P62874|GBB1_MOUSE Guanine nucleotide-binding protein G(I)/G(S)/G(T) subunit beta-1 OS=Mus musculus GN=Gnb1 PE=1 SV=3	Ctr and CaN-KO
Q60715	P4HA1_MOUSE	sp|Q60715|P4HA1_MOUSE Prolyl 4-hydroxylase subunit alpha-1 OS=Mus musculus GN=P4ha1 PE=1 SV=2	Ctr and CaN-KO
Q9DCN2-2	NB5R3_MOUSE	sp|Q9DCN2-2|NB5R3_MOUSE Isoform 2 of NADH-cytochrome b5 reductase 3 OS=Mus musculus GN=Cyb5r3	Ctr and CaN-KO
Q8BU30	SYIC_MOUSE	sp|Q8BU30|SYIC_MOUSE Isoleucine--tRNA ligase, cytoplasmic OS=Mus musculus GN=Iars PE=1 SV=2	Ctr and CaN-KO
Q8CGP2-2	H2B1P_MOUSE	sp|Q8CGP2-2|H2B1P_MOUSE Isoform 2 of Histone H2B type 1-P OS=Mus musculus GN=Hist1h2bp	Ctr and CaN-KO
P62774	MTPN_MOUSE	sp|P62774|MTPN_MOUSE Myotrophin OS=Mus musculus GN=Mtpn PE=1 SV=2	Ctr and CaN-KO
Q91YQ5	RPN1_MOUSE	sp|Q91YQ5|RPN1_MOUSE Dolichyl-diphosphooligosaccharide--protein glycosyltransferase subunit 1 OS=Mus musculus GN=Rpn1 PE=1 SV=1	Ctr and CaN-KO
P19157	GSTP1_MOUSE	sp|P19157|GSTP1_MOUSE Glutathione S-transferase P 1 OS=Mus musculus GN=Gstp1 PE=1 SV=2	Ctr and CaN-KO
A2AJI0	MA7D1_MOUSE	sp|A2AJI0|MA7D1_MOUSE MAP7 domain-containing protein 1 OS=Mus musculus GN=Map7d1 PE=1 SV=1	Ctr and CaN-KO
Q9JKR6	HYOU1_MOUSE	sp|Q9JKR6|HYOU1_MOUSE Hypoxia up-regulated protein 1 OS=Mus musculus GN=Hyou1 PE=1 SV=1	Ctr and CaN-KO
Q9ESD7-2	DYSF_MOUSE	sp|Q9ESD7-2|DYSF_MOUSE Isoform 2 of Dysferlin OS=Mus musculus GN=Dysf	Ctr and CaN-KO
Q80WJ7	LYRIC_MOUSE	sp|Q80WJ7|LYRIC_MOUSE Protein LYRIC OS=Mus musculus GN=Mtdh PE=1 SV=1	Ctr and CaN-KO
P17225	PTBP1_MOUSE	sp|P17225|PTBP1_MOUSE Polypyrimidine tract-binding protein 1 OS=Mus musculus GN=Ptbp1 PE=1 SV=2	Ctr and CaN-KO
Q3TJD7	PDLI7_MOUSE	sp|Q3TJD7|PDLI7_MOUSE PDZ and LIM domain protein 7 OS=Mus musculus GN=Pdlim7 PE=1 SV=1	Ctr and CaN-KO
P43406	ITAV_MOUSE	sp|P43406|ITAV_MOUSE Integrin alpha-V OS=Mus musculus GN=Itgav PE=1 SV=2	Ctr and CaN-KO
Q8VDP6	CDIPT_MOUSE	sp|Q8VDP6|CDIPT_MOUSE CDP-diacylglycerol--inositol 3-phosphatidyltransferase OS=Mus musculus GN=Cdipt PE=1 SV=1	Ctr and CaN-KO
P59999	ARPC4_MOUSE	sp|P59999|ARPC4_MOUSE Actin-related protein 2/3 complex subunit 4 OS=Mus musculus GN=Arpc4 PE=1 SV=3	Ctr and CaN-KO
P63101	1433Z_MOUSE	sp|P63101|1433Z_MOUSE 14-3-3 protein zeta/delta OS=Mus musculus GN=Ywhaz PE=1 SV=1	Ctr and CaN-KO
P02301	H3C_MOUSE	sp|P02301|H3C_MOUSE Histone H3.3C OS=Mus musculus GN=H3f3c PE=3 SV=3	Ctr and CaN-KO
P63276	RS17_MOUSE	sp|P63276|RS17_MOUSE 40S ribosomal protein S17 OS=Mus musculus GN=Rps17 PE=1 SV=2	Ctr and CaN-KO
Q9D0K2	SCOT1_MOUSE	sp|Q9D0K2|SCOT1_MOUSE Succinyl-CoA:3-ketoacid coenzyme A transferase 1, mitochondrial OS=Mus musculus GN=Oxct1 PE=1 SV=1	Ctr and CaN-KO
P80314	TCPB_MOUSE	sp|P80314|TCPB_MOUSE T-complex protein 1 subunit beta OS=Mus musculus GN=Cct2 PE=1 SV=4	Ctr and CaN-KO
Q8VEK3-2	HNRPU_MOUSE	sp|Q8VEK3-2|HNRPU_MOUSE Isoform 2 of Heterogeneous nuclear ribonucleoprotein U OS=Mus musculus GN=Hnrnpu	Ctr and CaN-KO
P18608	HMGN1_MOUSE	sp|P18608|HMGN1_MOUSE Non-histone chromosomal protein HMG-14 OS=Mus musculus GN=Hmgn1 PE=1 SV=2	Ctr and CaN-KO
P19783	COX41_MOUSE	sp|P19783|COX41_MOUSE Cytochrome c oxidase subunit 4 isoform 1, mitochondrial OS=Mus musculus GN=Cox4i1 PE=1 SV=2	Ctr and CaN-KO
Q91VD9	NDUS1_MOUSE	sp|Q91VD9|NDUS1_MOUSE NADH-ubiquinone oxidoreductase 75 kDa subunit, mitochondrial OS=Mus musculus GN=Ndufs1 PE=1 SV=2	Ctr and CaN-KO
P47753	CAZA1_MOUSE	sp|P47753|CAZA1_MOUSE F-actin-capping protein subunit alpha-1 OS=Mus musculus GN=Capza1 PE=1 SV=4	Ctr and CaN-KO
P16460	ASSY_MOUSE	sp|P16460|ASSY_MOUSE Argininosuccinate synthase OS=Mus musculus GN=Ass1 PE=1 SV=1	Ctr and CaN-KO
Q9R0P3	ESTD_MOUSE	sp|Q9R0P3|ESTD_MOUSE S-formylglutathione hydrolase OS=Mus musculus GN=Esd PE=1 SV=1	Ctr and CaN-KO
Q9DCL9	PUR6_MOUSE	sp|Q9DCL9|PUR6_MOUSE Multifunctional protein ADE2 OS=Mus musculus GN=Paics PE=1 SV=4	Ctr and CaN-KO
E9Q634	MYO1E_MOUSE	sp|E9Q634|MYO1E_MOUSE Unconventional myosin-Ie OS=Mus musculus GN=Myo1e PE=1 SV=1	Ctr and CaN-KO
Q9QUI0	RHOA_MOUSE	sp|Q9QUI0|RHOA_MOUSE Transforming protein RhoA OS=Mus musculus GN=Rhoa PE=1 SV=1	Ctr and CaN-KO
P06151	LDHA_MOUSE	sp|P06151|LDHA_MOUSE L-lactate dehydrogenase A chain OS=Mus musculus GN=Ldha PE=1 SV=3	Ctr and CaN-KO
Q9JIG8	PRAF2_MOUSE	sp|Q9JIG8|PRAF2_MOUSE PRA1 family protein 2 OS=Mus musculus GN=Praf2 PE=1 SV=1	Ctr and CaN-KO
P10630-2	IF4A2_MOUSE	sp|P10630-2|IF4A2_MOUSE Isoform 2 of Eukaryotic initiation factor 4A-II OS=Mus musculus GN=Eif4a2	Ctr and CaN-KO
Q99KI0	ACON_MOUSE	sp|Q99KI0|ACON_MOUSE Aconitate hydratase, mitochondrial OS=Mus musculus GN=Aco2 PE=1 SV=1	Ctr and CaN-KO
Q61879	MYH10_MOUSE	sp|Q61879|MYH10_MOUSE Myosin-10 OS=Mus musculus GN=Myh10 PE=1 SV=2	Ctr and CaN-KO
P62702	RS4X_MOUSE	sp|P62702|RS4X_MOUSE 40S ribosomal protein S4, X isoform OS=Mus musculus GN=Rps4x PE=1 SV=2	Ctr and CaN-KO
O70310	NMT1_MOUSE	sp|O70310|NMT1_MOUSE Glycylpeptide N-tetradecanoyltransferase 1 OS=Mus musculus GN=Nmt1 PE=1 SV=1	Ctr and CaN-KO
Q9JL35	HMGN5_MOUSE	sp|Q9JL35|HMGN5_MOUSE High mobility group nucleosome-binding domain-containing protein 5 OS=Mus musculus GN=Hmgn5 PE=1 SV=2	Ctr and CaN-KO
Q8R0G9	NU133_MOUSE	sp|Q8R0G9|NU133_MOUSE Nuclear pore complex protein Nup133 OS=Mus musculus GN=Nup133 PE=1 SV=2	Ctr and CaN-KO
Q99LF4	RTCB_MOUSE	sp|Q99LF4|RTCB_MOUSE tRNA-splicing ligase RtcB homolog OS=Mus musculus GN=Rtcb PE=1 SV=1	Ctr and CaN-KO
Q9CXW4	RL11_MOUSE	sp|Q9CXW4|RL11_MOUSE 60S ribosomal protein L11 OS=Mus musculus GN=Rpl11 PE=1 SV=4	Ctr and CaN-KO
Q8VDD5	MYH9_MOUSE	sp|Q8VDD5|MYH9_MOUSE Myosin-9 OS=Mus musculus GN=Myh9 PE=1 SV=4	Ctr and CaN-KO
Q99P72	RTN4_MOUSE	sp|Q99P72|RTN4_MOUSE Reticulon-4 OS=Mus musculus GN=Rtn4 PE=1 SV=2	Ctr and CaN-KO
O08553	DPYL2_MOUSE	sp|O08553|DPYL2_MOUSE Dihydropyrimidinase-related protein 2 OS=Mus musculus GN=Dpysl2 PE=1 SV=2	Ctr and CaN-KO
P17918	PCNA_MOUSE	sp|P17918|PCNA_MOUSE Proliferating cell nuclear antigen OS=Mus musculus GN=Pcna PE=1 SV=2	Ctr and CaN-KO
P61358	RL27_MOUSE	sp|P61358|RL27_MOUSE 60S ribosomal protein L27 OS=Mus musculus GN=Rpl27 PE=1 SV=2	Ctr and CaN-KO
P63038	CH60_MOUSE	sp|P63038|CH60_MOUSE 60 kDa heat shock protein, mitochondrial OS=Mus musculus GN=Hspd1 PE=1 SV=1	Ctr and CaN-KO
Q64310	SURF4_MOUSE	sp|Q64310|SURF4_MOUSE Surfeit locus protein 4 OS=Mus musculus GN=Surf4 PE=1 SV=1	Ctr and CaN-KO
P62245	RS15A_MOUSE	sp|P62245|RS15A_MOUSE 40S ribosomal protein S15a OS=Mus musculus GN=Rps15a PE=1 SV=2	Ctr and CaN-KO
P23116	EIF3A_MOUSE	sp|P23116|EIF3A_MOUSE Eukaryotic translation initiation factor 3 subunit A OS=Mus musculus GN=Eif3a PE=1 SV=5	Ctr and CaN-KO
P26039	TLN1_MOUSE	sp|P26039|TLN1_MOUSE Talin-1 OS=Mus musculus GN=Tln1 PE=1 SV=2	Ctr and CaN-KO
Q9D6R2	IDH3A_MOUSE	sp|Q9D6R2|IDH3A_MOUSE Isocitrate dehydrogenase [NAD] subunit alpha, mitochondrial OS=Mus musculus GN=Idh3a PE=1 SV=1	Ctr and CaN-KO
Q8BHN3-2	GANAB_MOUSE	sp|Q8BHN3-2|GANAB_MOUSE Isoform 2 of Neutral alpha-glucosidase AB OS=Mus musculus GN=Ganab	Ctr and CaN-KO
P49817	CAV1_MOUSE	sp|P49817|CAV1_MOUSE Caveolin-1 OS=Mus musculus GN=Cav1 PE=1 SV=1	Ctr and CaN-KO
Q11011	PSA_MOUSE	sp|Q11011|PSA_MOUSE Puromycin-sensitive aminopeptidase OS=Mus musculus GN=Npepps PE=1 SV=2	Ctr and CaN-KO
P15379-10	CD44_MOUSE	sp|P15379-10|CD44_MOUSE Isoform 8 of CD44 antigen OS=Mus musculus GN=Cd44	Ctr and CaN-KO
Q61792	LASP1_MOUSE	sp|Q61792|LASP1_MOUSE LIM and SH3 domain protein 1 OS=Mus musculus GN=Lasp1 PE=1 SV=1	Ctr and CaN-KO
P62900	RL31_MOUSE	sp|P62900|RL31_MOUSE 60S ribosomal protein L31 OS=Mus musculus GN=Rpl31 PE=1 SV=1	Ctr and CaN-KO
Q68FD5	CLH1_MOUSE	sp|Q68FD5|CLH1_MOUSE Clathrin heavy chain 1 OS=Mus musculus GN=Cltc PE=1 SV=3	Ctr and CaN-KO
Q9CWF2	TBB2B_MOUSE	sp|Q9CWF2|TBB2B_MOUSE Tubulin beta-2B chain OS=Mus musculus GN=Tubb2b PE=1 SV=1	Ctr and CaN-KO
P35979	RL12_MOUSE	sp|P35979|RL12_MOUSE 60S ribosomal protein L12 OS=Mus musculus GN=Rpl12 PE=1 SV=2	Ctr and CaN-KO
Q6NVF9	CPSF6_MOUSE	sp|Q6NVF9|CPSF6_MOUSE Cleavage and polyadenylation specificity factor subunit 6 OS=Mus musculus GN=Cpsf6 PE=1 SV=1	Ctr and CaN-KO
P23927	CRYAB_MOUSE	sp|P23927|CRYAB_MOUSE Alpha-crystallin B chain OS=Mus musculus GN=Cryab PE=1 SV=2	Ctr and CaN-KO
Q9DCG9	TR112_MOUSE	sp|Q9DCG9|TR112_MOUSE Multifunctional methyltransferase subunit TRM112-like protein OS=Mus musculus GN=Trmt112 PE=1 SV=1	Ctr and CaN-KO
O08749	DLDH_MOUSE	sp|O08749|DLDH_MOUSE Dihydrolipoyl dehydrogenase, mitochondrial OS=Mus musculus GN=Dld PE=1 SV=2	Ctr and CaN-KO
P10852-2	4F2_MOUSE	sp|P10852-2|4F2_MOUSE Isoform 2 of 4F2 cell-surface antigen heavy chain OS=Mus musculus GN=Slc3a2	Ctr and CaN-KO
Q8VDM4	PSMD2_MOUSE	sp|Q8VDM4|PSMD2_MOUSE 26S proteasome non-ATPase regulatory subunit 2 OS=Mus musculus GN=Psmd2 PE=1 SV=1	Ctr and CaN-KO
P67871	CSK2B_MOUSE	sp|P67871|CSK2B_MOUSE Casein kinase II subunit beta OS=Mus musculus GN=Csnk2b PE=1 SV=1	Ctr and CaN-KO
P97461	RS5_MOUSE	sp|P97461|RS5_MOUSE 40S ribosomal protein S5 OS=Mus musculus GN=Rps5 PE=1 SV=3	Ctr and CaN-KO
P47911	RL6_MOUSE	sp|P47911|RL6_MOUSE 60S ribosomal protein L6 OS=Mus musculus GN=Rpl6 PE=1 SV=3	Ctr and CaN-KO
P62309	RUXG_MOUSE	sp|P62309|RUXG_MOUSE Small nuclear ribonucleoprotein G OS=Mus musculus GN=Snrpg PE=1 SV=1	Ctr and CaN-KO
Q61207	SAP_MOUSE	sp|Q61207|SAP_MOUSE Prosaposin OS=Mus musculus GN=Psap PE=1 SV=2	Ctr and CaN-KO
Q9CPR4	RL17_MOUSE	sp|Q9CPR4|RL17_MOUSE 60S ribosomal protein L17 OS=Mus musculus GN=Rpl17 PE=1 SV=3	Ctr and CaN-KO
P11983-2	TCPA_MOUSE	sp|P11983-2|TCPA_MOUSE Isoform 2 of T-complex protein 1 subunit alpha OS=Mus musculus GN=Tcp1	Ctr and CaN-KO
Q02053	UBA1_MOUSE	sp|Q02053|UBA1_MOUSE Ubiquitin-like modifier-activating enzyme 1 OS=Mus musculus GN=Uba1 PE=1 SV=1	Ctr and CaN-KO
O55135	IF6_MOUSE	sp|O55135|IF6_MOUSE Eukaryotic translation initiation factor 6 OS=Mus musculus GN=Eif6 PE=1 SV=2	Ctr and CaN-KO
Q91WK5	GCSH_MOUSE	sp|Q91WK5|GCSH_MOUSE Glycine cleavage system H protein, mitochondrial OS=Mus musculus GN=Gcsh PE=1 SV=2	Ctr and CaN-KO
P30412	PPIC_MOUSE	sp|P30412|PPIC_MOUSE Peptidyl-prolyl cis-trans isomerase C OS=Mus musculus GN=Ppic PE=1 SV=1	Ctr and CaN-KO
P30999-2	CTND1_MOUSE	sp|P30999-2|CTND1_MOUSE Isoform 2 of Catenin delta-1 OS=Mus musculus GN=Ctnnd1	Ctr and CaN-KO
P14869	RLA0_MOUSE	sp|P14869|RLA0_MOUSE 60S acidic ribosomal protein P0 OS=Mus musculus GN=Rplp0 PE=1 SV=3	Ctr and CaN-KO
Q62470	ITA3_MOUSE	sp|Q62470|ITA3_MOUSE Integrin alpha-3 OS=Mus musculus GN=Itga3 PE=1 SV=1	Ctr and CaN-KO
Q60605-2	MYL6_MOUSE	sp|Q60605-2|MYL6_MOUSE Isoform Smooth muscle of Myosin light polypeptide 6 OS=Mus musculus GN=Myl6	Ctr and CaN-KO
P57759	ERP29_MOUSE	sp|P57759|ERP29_MOUSE Endoplasmic reticulum resident protein 29 OS=Mus musculus GN=Erp29 PE=1 SV=2	Ctr and CaN-KO
Q8VHX6-2	FLNC_MOUSE	sp|Q8VHX6-2|FLNC_MOUSE Isoform 2 of Filamin-C OS=Mus musculus GN=Flnc	Ctr and CaN-KO
Q60864	STIP1_MOUSE	sp|Q60864|STIP1_MOUSE Stress-induced-phosphoprotein 1 OS=Mus musculus GN=Stip1 PE=1 SV=1	Ctr and CaN-KO
Q9ERG0-2	LIMA1_MOUSE	sp|Q9ERG0-2|LIMA1_MOUSE Isoform Alpha of LIM domain and actin-binding protein 1 OS=Mus musculus GN=Lima1	Ctr and CaN-KO
Q01149	CO1A2_MOUSE	sp|Q01149|CO1A2_MOUSE Collagen alpha-2(I) chain OS=Mus musculus GN=Col1a2 PE=1 SV=2	Ctr and CaN-KO
P62259	1433E_MOUSE	sp|P62259|1433E_MOUSE 14-3-3 protein epsilon OS=Mus musculus GN=Ywhae PE=1 SV=1	Ctr and CaN-KO
Q8R422	CD109_MOUSE	sp|Q8R422|CD109_MOUSE CD109 antigen OS=Mus musculus GN=Cd109 PE=1 SV=1	Ctr and CaN-KO
Q8BLF1	NCEH1_MOUSE	sp|Q8BLF1|NCEH1_MOUSE Neutral cholesterol ester hydrolase 1 OS=Mus musculus GN=Nceh1 PE=1 SV=1	Ctr and CaN-KO
P29387	GBB4_MOUSE	sp|P29387|GBB4_MOUSE Guanine nucleotide-binding protein subunit beta-4 OS=Mus musculus GN=Gnb4 PE=1 SV=4	Ctr and CaN-KO
Q60692	PSB6_MOUSE	sp|Q60692|PSB6_MOUSE Proteasome subunit beta type-6 OS=Mus musculus GN=Psmb6 PE=1 SV=3	Ctr and CaN-KO
O70503-2	DHB12_MOUSE	sp|O70503-2|DHB12_MOUSE Isoform 2 of Very-long-chain 3-oxoacyl-CoA reductase OS=Mus musculus GN=Hsd17b12	Ctr and CaN-KO
O35143	ATIF1_MOUSE	sp|O35143|ATIF1_MOUSE ATPase inhibitor, mitochondrial OS=Mus musculus GN=Atpif1 PE=1 SV=2	Ctr and CaN-KO
P63325	RS10_MOUSE	sp|P63325|RS10_MOUSE 40S ribosomal protein S10 OS=Mus musculus GN=Rps10 PE=1 SV=1	Ctr and CaN-KO
P97315	CSRP1_MOUSE	sp|P97315|CSRP1_MOUSE Cysteine and glycine-rich protein 1 OS=Mus musculus GN=Csrp1 PE=1 SV=3	Ctr and CaN-KO
P67778	PHB_MOUSE	sp|P67778|PHB_MOUSE Prohibitin OS=Mus musculus GN=Phb PE=1 SV=1	Ctr and CaN-KO
Q60648	SAP3_MOUSE	sp|Q60648|SAP3_MOUSE Ganglioside GM2 activator OS=Mus musculus GN=Gm2a PE=1 SV=2	Ctr and CaN-KO
Q7TPR4	ACTN1_MOUSE	sp|Q7TPR4|ACTN1_MOUSE Alpha-actinin-1 OS=Mus musculus GN=Actn1 PE=1 SV=1	Ctr and CaN-KO
P29341	PABP1_MOUSE	sp|P29341|PABP1_MOUSE Polyadenylate-binding protein 1 OS=Mus musculus GN=Pabpc1 PE=1 SV=2	Ctr and CaN-KO
O88685	PRS6A_MOUSE	sp|O88685|PRS6A_MOUSE 26S proteasome regulatory subunit 6A OS=Mus musculus GN=Psmc3 PE=1 SV=2	Ctr and CaN-KO
Q9DC07	LNEBL_MOUSE	sp|Q9DC07|LNEBL_MOUSE LIM zinc-binding domain-containing Nebulette OS=Mus musculus GN=Nebl PE=1 SV=1	Ctr and CaN-KO
O54774	AP3D1_MOUSE	sp|O54774|AP3D1_MOUSE AP-3 complex subunit delta-1 OS=Mus musculus GN=Ap3d1 PE=1 SV=1	Ctr and CaN-KO
Q60598	SRC8_MOUSE	sp|Q60598|SRC8_MOUSE Src substrate cortactin OS=Mus musculus GN=Cttn PE=1 SV=2	Ctr and CaN-KO
Q9CY58-2	PAIRB_MOUSE	sp|Q9CY58-2|PAIRB_MOUSE Isoform 2 of Plasminogen activator inhibitor 1 RNA-binding protein OS=Mus musculus GN=Serbp1	Ctr and CaN-KO
P24527	LKHA4_MOUSE	sp|P24527|LKHA4_MOUSE Leukotriene A-4 hydrolase OS=Mus musculus GN=Lta4h PE=1 SV=4	Ctr and CaN-KO
Q9Z172-2	SUMO3_MOUSE	sp|Q9Z172-2|SUMO3_MOUSE Isoform 2 of Small ubiquitin-related modifier 3 OS=Mus musculus GN=Sumo3	Ctr and CaN-KO
P42208	SEPT2_MOUSE	sp|P42208|SEPT2_MOUSE Septin-2 OS=Mus musculus GN=Sept2 PE=1 SV=2	Ctr and CaN-KO
P62827	RAN_MOUSE	sp|P62827|RAN_MOUSE GTP-binding nuclear protein Ran OS=Mus musculus GN=Ran PE=1 SV=3	Ctr and CaN-KO
P01831	THY1_MOUSE	sp|P01831|THY1_MOUSE Thy-1 membrane glycoprotein OS=Mus musculus GN=Thy1 PE=1 SV=1	Ctr and CaN-KO
P47738	ALDH2_MOUSE	sp|P47738|ALDH2_MOUSE Aldehyde dehydrogenase, mitochondrial OS=Mus musculus GN=Aldh2 PE=1 SV=1	Ctr and CaN-KO
Q9WTQ5-2	AKA12_MOUSE	sp|Q9WTQ5-2|AKA12_MOUSE Isoform 2 of A-kinase anchor protein 12 OS=Mus musculus GN=Akap12	Ctr and CaN-KO
Q8K0T0	RTN1_MOUSE	sp|Q8K0T0|RTN1_MOUSE Reticulon-1 OS=Mus musculus GN=Rtn1 PE=1 SV=1	Ctr and CaN-KO
Q9WV80	SNX1_MOUSE	sp|Q9WV80|SNX1_MOUSE Sorting nexin-1 OS=Mus musculus GN=Snx1 PE=1 SV=1	Ctr and CaN-KO
P62821	RAB1A_MOUSE	sp|P62821|RAB1A_MOUSE Ras-related protein Rab-1A OS=Mus musculus GN=Rab1A PE=1 SV=3	Ctr and CaN-KO
P43274	H14_MOUSE	sp|P43274|H14_MOUSE Histone H1.4 OS=Mus musculus GN=Hist1h1e PE=1 SV=2	Ctr and CaN-KO
Q922F4	TBB6_MOUSE	sp|Q922F4|TBB6_MOUSE Tubulin beta-6 chain OS=Mus musculus GN=Tubb6 PE=1 SV=1	Ctr and CaN-KO
P15864	H12_MOUSE	sp|P15864|H12_MOUSE Histone H1.2 OS=Mus musculus GN=Hist1h1c PE=1 SV=2	Ctr and CaN-KO
P54227	STMN1_MOUSE	sp|P54227|STMN1_MOUSE Stathmin OS=Mus musculus GN=Stmn1 PE=1 SV=2	Ctr and CaN-KO
Q9CQR2	RS21_MOUSE	sp|Q9CQR2|RS21_MOUSE 40S ribosomal protein S21 OS=Mus musculus GN=Rps21 PE=1 SV=1	Ctr and CaN-KO
Q9WUA3	PFKAP_MOUSE	sp|Q9WUA3|PFKAP_MOUSE ATP-dependent 6-phosphofructokinase, platelet type OS=Mus musculus GN=Pfkp PE=1 SV=1	Ctr and CaN-KO
P20029	GRP78_MOUSE	sp|P20029|GRP78_MOUSE 78 kDa glucose-regulated protein OS=Mus musculus GN=Hspa5 PE=1 SV=3	Ctr and CaN-KO
Q7TMM9	TBB2A_MOUSE	sp|Q7TMM9|TBB2A_MOUSE Tubulin beta-2A chain OS=Mus musculus GN=Tubb2a PE=1 SV=1	Ctr and CaN-KO
P57776-2	EF1D_MOUSE	sp|P57776-2|EF1D_MOUSE Isoform 2 of Elongation factor 1-delta OS=Mus musculus GN=Eef1d	Ctr and CaN-KO
Q9CZU6	CISY_MOUSE	sp|Q9CZU6|CISY_MOUSE Citrate synthase, mitochondrial OS=Mus musculus GN=Cs PE=1 SV=1	Ctr and CaN-KO
Q6IRU2	TPM4_MOUSE	sp|Q6IRU2|TPM4_MOUSE Tropomyosin alpha-4 chain OS=Mus musculus GN=Tpm4 PE=1 SV=3	Ctr and CaN-KO
P62806	H4_MOUSE	sp|P62806|H4_MOUSE Histone H4 OS=Mus musculus GN=Hist1h4a PE=1 SV=2	Ctr and CaN-KO
P62858	RS28_MOUSE	sp|P62858|RS28_MOUSE 40S ribosomal protein S28 OS=Mus musculus GN=Rps28 PE=1 SV=1	Ctr and CaN-KO
Q9DCN2	NB5R3_MOUSE	sp|Q9DCN2|NB5R3_MOUSE NADH-cytochrome b5 reductase 3 OS=Mus musculus GN=Cyb5r3 PE=1 SV=3	Ctr and CaN-KO
Q64433	CH10_MOUSE	sp|Q64433|CH10_MOUSE 10 kDa heat shock protein, mitochondrial OS=Mus musculus GN=Hspe1 PE=1 SV=2	Ctr and CaN-KO
Q80X90	FLNB_MOUSE	sp|Q80X90|FLNB_MOUSE Filamin-B OS=Mus musculus GN=Flnb PE=1 SV=3	Ctr and CaN-KO
Q9D1D6	CTHR1_MOUSE	sp|Q9D1D6|CTHR1_MOUSE Collagen triple helix repeat-containing protein 1 OS=Mus musculus GN=Cthrc1 PE=2 SV=2	Ctr and CaN-KO
Q9D8W5	PSD12_MOUSE	sp|Q9D8W5|PSD12_MOUSE 26S proteasome non-ATPase regulatory subunit 12 OS=Mus musculus GN=Psmd12 PE=1 SV=4	Ctr and CaN-KO
Q6ZWY9	H2B1C_MOUSE	sp|Q6ZWY9|H2B1C_MOUSE Histone H2B type 1-C/E/G OS=Mus musculus GN=Hist1h2bc PE=1 SV=3	Ctr and CaN-KO
Q8CGC7	SYEP_MOUSE	sp|Q8CGC7|SYEP_MOUSE Bifunctional glutamate/proline--tRNA ligase OS=Mus musculus GN=Eprs PE=1 SV=4	Ctr and CaN-KO
Q9ERK4	XPO2_MOUSE	sp|Q9ERK4|XPO2_MOUSE Exportin-2 OS=Mus musculus GN=Cse1l PE=1 SV=1	Ctr and CaN-KO
P60335	PCBP1_MOUSE	sp|P60335|PCBP1_MOUSE Poly(rC)-binding protein 1 OS=Mus musculus GN=Pcbp1 PE=1 SV=1	Ctr and CaN-KO
Q8VED5	K2C79_MOUSE	sp|Q8VED5|K2C79_MOUSE Keratin, type II cytoskeletal 79 OS=Mus musculus GN=Krt79 PE=1 SV=2	Ctr and CaN-KO
P12970	RL7A_MOUSE	sp|P12970|RL7A_MOUSE 60S ribosomal protein L7a OS=Mus musculus GN=Rpl7a PE=1 SV=2	Ctr and CaN-KO
Q8BFR4	GNS_MOUSE	sp|Q8BFR4|GNS_MOUSE N-acetylglucosamine-6-sulfatase OS=Mus musculus GN=Gns PE=1 SV=1	Ctr and CaN-KO
Q61024	ASNS_MOUSE	sp|Q61024|ASNS_MOUSE Asparagine synthetase [glutamine-hydrolyzing] OS=Mus musculus GN=Asns PE=1 SV=3	Ctr and CaN-KO
P62082	RS7_MOUSE	sp|P62082|RS7_MOUSE 40S ribosomal protein S7 OS=Mus musculus GN=Rps7 PE=2 SV=1	Ctr and CaN-KO
O54724	CAVN1_MOUSE	sp|O54724|CAVN1_MOUSE Caveolae-associated protein 1 OS=Mus musculus GN=Cavin1 PE=1 SV=1	Ctr and CaN-KO
Q9DAS9	GBG12_MOUSE	sp|Q9DAS9|GBG12_MOUSE Guanine nucleotide-binding protein G(I)/G(S)/G(O) subunit gamma-12 OS=Mus musculus GN=Gng12 PE=1 SV=3	Ctr and CaN-KO
Q9ET54-6	PALLD_MOUSE	sp|Q9ET54-6|PALLD_MOUSE Isoform 6 of Palladin OS=Mus musculus GN=Palld	Ctr and CaN-KO
Q922D8	C1TC_MOUSE	sp|Q922D8|C1TC_MOUSE C-1-tetrahydrofolate synthase, cytoplasmic OS=Mus musculus GN=Mthfd1 PE=1 SV=4	Ctr and CaN-KO
O35639	ANXA3_MOUSE	sp|O35639|ANXA3_MOUSE Annexin A3 OS=Mus musculus GN=Anxa3 PE=1 SV=4	Ctr and CaN-KO
P62281	RS11_MOUSE	sp|P62281|RS11_MOUSE 40S ribosomal protein S11 OS=Mus musculus GN=Rps11 PE=1 SV=3	Ctr and CaN-KO
O35900	LSM2_MOUSE	sp|O35900|LSM2_MOUSE U6 snRNA-associated Sm-like protein LSm2 OS=Mus musculus GN=Lsm2 PE=1 SV=1	Ctr and CaN-KO
Q9JHJ0	TMOD3_MOUSE	sp|Q9JHJ0|TMOD3_MOUSE Tropomodulin-3 OS=Mus musculus GN=Tmod3 PE=1 SV=1	Ctr and CaN-KO
Q9WUA2	SYFB_MOUSE	sp|Q9WUA2|SYFB_MOUSE Phenylalanine--tRNA ligase beta subunit OS=Mus musculus GN=Farsb PE=1 SV=2	Ctr and CaN-KO
Q922B2	SYDC_MOUSE	sp|Q922B2|SYDC_MOUSE Aspartate--tRNA ligase, cytoplasmic OS=Mus musculus GN=Dars PE=1 SV=2	Ctr and CaN-KO
Q3TXS7	PSMD1_MOUSE	sp|Q3TXS7|PSMD1_MOUSE 26S proteasome non-ATPase regulatory subunit 1 OS=Mus musculus GN=Psmd1 PE=1 SV=1	Ctr and CaN-KO
P99027	RLA2_MOUSE	sp|P99027|RLA2_MOUSE 60S acidic ribosomal protein P2 OS=Mus musculus GN=Rplp2 PE=1 SV=3	Ctr and CaN-KO
Q91XV3	BASP1_MOUSE	sp|Q91XV3|BASP1_MOUSE Brain acid soluble protein 1 OS=Mus musculus GN=Basp1 PE=1 SV=3	Ctr and CaN-KO
P68372	TBB4B_MOUSE	sp|P68372|TBB4B_MOUSE Tubulin beta-4B chain OS=Mus musculus GN=Tubb4b PE=1 SV=1	Ctr and CaN-KO
O35737	HNRH1_MOUSE	sp|O35737|HNRH1_MOUSE Heterogeneous nuclear ribonucleoprotein H OS=Mus musculus GN=Hnrnph1 PE=1 SV=3	Ctr and CaN-KO
Q61081	CDC37_MOUSE	sp|Q61081|CDC37_MOUSE Hsp90 co-chaperone Cdc37 OS=Mus musculus GN=Cdc37 PE=1 SV=1	Ctr and CaN-KO
Q99KV1	DJB11_MOUSE	sp|Q99KV1|DJB11_MOUSE DnaJ homolog subfamily B member 11 OS=Mus musculus GN=Dnajb11 PE=1 SV=1	Ctr and CaN-KO
Q68FL6	SYMC_MOUSE	sp|Q68FL6|SYMC_MOUSE Methionine--tRNA ligase, cytoplasmic OS=Mus musculus GN=Mars PE=1 SV=1	Ctr and CaN-KO
Q05793	PGBM_MOUSE	sp|Q05793|PGBM_MOUSE Basement membrane-specific heparan sulfate proteoglycan core protein OS=Mus musculus GN=Hspg2 PE=1 SV=1	Ctr and CaN-KO
Q6ZWY3	RS27L_MOUSE	sp|Q6ZWY3|RS27L_MOUSE 40S ribosomal protein S27-like OS=Mus musculus GN=Rps27l PE=1 SV=3	Ctr and CaN-KO
Q9QZ06	TOLIP_MOUSE	sp|Q9QZ06|TOLIP_MOUSE Toll-interacting protein OS=Mus musculus GN=Tollip PE=1 SV=1	Ctr and CaN-KO
Q9R1Q7	PLP2_MOUSE	sp|Q9R1Q7|PLP2_MOUSE Proteolipid protein 2 OS=Mus musculus GN=Plp2 PE=1 SV=1	Ctr and CaN-KO
P42932	TCPQ_MOUSE	sp|P42932|TCPQ_MOUSE T-complex protein 1 subunit theta OS=Mus musculus GN=Cct8 PE=1 SV=3	Ctr and CaN-KO
Q9CQS8	SC61B_MOUSE	sp|Q9CQS8|SC61B_MOUSE Protein transport protein Sec61 subunit beta OS=Mus musculus GN=Sec61b PE=1 SV=3	Ctr and CaN-KO
P16125	LDHB_MOUSE	sp|P16125|LDHB_MOUSE L-lactate dehydrogenase B chain OS=Mus musculus GN=Ldhb PE=1 SV=2	Ctr and CaN-KO
Q8JZQ9	EIF3B_MOUSE	sp|Q8JZQ9|EIF3B_MOUSE Eukaryotic translation initiation factor 3 subunit B OS=Mus musculus GN=Eif3b PE=1 SV=1	Ctr and CaN-KO
P35441	TSP1_MOUSE	sp|P35441|TSP1_MOUSE Thrombospondin-1 OS=Mus musculus GN=Thbs1 PE=1 SV=1	Ctr and CaN-KO
Q9D379	HYEP_MOUSE	sp|Q9D379|HYEP_MOUSE Epoxide hydrolase 1 OS=Mus musculus GN=Ephx1 PE=1 SV=2	Ctr and CaN-KO
P29758	OAT_MOUSE	sp|P29758|OAT_MOUSE Ornithine aminotransferase, mitochondrial OS=Mus musculus GN=Oat PE=1 SV=1	Ctr and CaN-KO
P08249	MDHM_MOUSE	sp|P08249|MDHM_MOUSE Malate dehydrogenase, mitochondrial OS=Mus musculus GN=Mdh2 PE=1 SV=3	Ctr and CaN-KO
Q8R5C5	ACTY_MOUSE	sp|Q8R5C5|ACTY_MOUSE Beta-centractin OS=Mus musculus GN=Actr1b PE=1 SV=1	Ctr and CaN-KO
P27546-2	MAP4_MOUSE	sp|P27546-2|MAP4_MOUSE Isoform 2 of Microtubule-associated protein 4 OS=Mus musculus GN=Map4	Ctr and CaN-KO
Q9QXS6-3	DREB_MOUSE	sp|Q9QXS6-3|DREB_MOUSE Isoform E2 of Drebrin OS=Mus musculus GN=Dbn1	Ctr and CaN-KO
Q9CPQ3	TOM22_MOUSE	sp|Q9CPQ3|TOM22_MOUSE Mitochondrial import receptor subunit TOM22 homolog OS=Mus musculus GN=Tomm22 PE=1 SV=3	Ctr and CaN-KO
P57780	ACTN4_MOUSE	sp|P57780|ACTN4_MOUSE Alpha-actinin-4 OS=Mus musculus GN=Actn4 PE=1 SV=1	Ctr and CaN-KO
P62264	RS14_MOUSE	sp|P62264|RS14_MOUSE 40S ribosomal protein S14 OS=Mus musculus GN=Rps14 PE=1 SV=3	Ctr and CaN-KO
P70372	ELAV1_MOUSE	sp|P70372|ELAV1_MOUSE ELAV-like protein 1 OS=Mus musculus GN=Elavl1 PE=1 SV=2	Ctr and CaN-KO
P13595	NCAM1_MOUSE	sp|P13595|NCAM1_MOUSE Neural cell adhesion molecule 1 OS=Mus musculus GN=Ncam1 PE=1 SV=3	Ctr and CaN-KO
Q62186	SSRD_MOUSE	sp|Q62186|SSRD_MOUSE Translocon-associated protein subunit delta OS=Mus musculus GN=Ssr4 PE=1 SV=1	Ctr and CaN-KO
P26231	CTNA1_MOUSE	sp|P26231|CTNA1_MOUSE Catenin alpha-1 OS=Mus musculus GN=Ctnna1 PE=1 SV=1	Ctr and CaN-KO
P70333	HNRH2_MOUSE	sp|P70333|HNRH2_MOUSE Heterogeneous nuclear ribonucleoprotein H2 OS=Mus musculus GN=Hnrnph2 PE=1 SV=1	Ctr and CaN-KO
P11499	HS90B_MOUSE	sp|P11499|HS90B_MOUSE Heat shock protein HSP 90-beta OS=Mus musculus GN=Hsp90ab1 PE=1 SV=3	Ctr and CaN-KO
Q7TMK9-2	HNRPQ_MOUSE	sp|Q7TMK9-2|HNRPQ_MOUSE Isoform 2 of Heterogeneous nuclear ribonucleoprotein Q OS=Mus musculus GN=Syncrip	Ctr and CaN-KO
Q60932-2	VDAC1_MOUSE	sp|Q60932-2|VDAC1_MOUSE Isoform Mt-VDAC1 of Voltage-dependent anion-selective channel protein 1 OS=Mus musculus GN=Vdac1	Ctr and CaN-KO
Q61316	HSP74_MOUSE	sp|Q61316|HSP74_MOUSE Heat shock 70 kDa protein 4 OS=Mus musculus GN=Hspa4 PE=1 SV=1	Ctr and CaN-KO
Q8C0C7	SYFA_MOUSE	sp|Q8C0C7|SYFA_MOUSE Phenylalanine--tRNA ligase alpha subunit OS=Mus musculus GN=Farsa PE=1 SV=1	Ctr and CaN-KO
P63323	RS12_MOUSE	sp|P63323|RS12_MOUSE 40S ribosomal protein S12 OS=Mus musculus GN=Rps12 PE=1 SV=2	Ctr and CaN-KO
O08795-2	GLU2B_MOUSE	sp|O08795-2|GLU2B_MOUSE Isoform 2 of Glucosidase 2 subunit beta OS=Mus musculus GN=Prkcsh	Ctr and CaN-KO
Q6ZWV3	RL10_MOUSE	sp|Q6ZWV3|RL10_MOUSE 60S ribosomal protein L10 OS=Mus musculus GN=Rpl10 PE=1 SV=3	Ctr and CaN-KO
P14115	RL27A_MOUSE	sp|P14115|RL27A_MOUSE 60S ribosomal protein L27a OS=Mus musculus GN=Rpl27a PE=1 SV=5	Ctr and CaN-KO
Q9Z2U1	PSA5_MOUSE	sp|Q9Z2U1|PSA5_MOUSE Proteasome subunit alpha type-5 OS=Mus musculus GN=Psma5 PE=1 SV=1	Ctr and CaN-KO
P27659	RL3_MOUSE	sp|P27659|RL3_MOUSE 60S ribosomal protein L3 OS=Mus musculus GN=Rpl3 PE=1 SV=3	Ctr and CaN-KO
Q99KJ8	DCTN2_MOUSE	sp|Q99KJ8|DCTN2_MOUSE Dynactin subunit 2 OS=Mus musculus GN=Dctn2 PE=1 SV=3	Ctr and CaN-KO
P62737	ACTA_MOUSE	sp|P62737|ACTA_MOUSE Actin, aortic smooth muscle OS=Mus musculus GN=Acta2 PE=1 SV=1	Ctr and CaN-KO
P05213	TBA1B_MOUSE	sp|P05213|TBA1B_MOUSE Tubulin alpha-1B chain OS=Mus musculus GN=Tuba1b PE=1 SV=2	Ctr and CaN-KO
P11276	FINC_MOUSE	sp|P11276|FINC_MOUSE Fibronectin OS=Mus musculus GN=Fn1 PE=1 SV=4	Ctr and CaN-KO
Q6ZQ73	CAND2_MOUSE	sp|Q6ZQ73|CAND2_MOUSE Cullin-associated NEDD8-dissociated protein 2 OS=Mus musculus GN=Cand2 PE=1 SV=2	Ctr and CaN-KO
Q9Z247	FKBP9_MOUSE	sp|Q9Z247|FKBP9_MOUSE Peptidyl-prolyl cis-trans isomerase FKBP9 OS=Mus musculus GN=Fkbp9 PE=1 SV=1	Ctr and CaN-KO
O54782	MA2B2_MOUSE	sp|O54782|MA2B2_MOUSE Epididymis-specific alpha-mannosidase OS=Mus musculus GN=Man2b2 PE=1 SV=2	Ctr and CaN-KO
Q08093	CNN2_MOUSE	sp|Q08093|CNN2_MOUSE Calponin-2 OS=Mus musculus GN=Cnn2 PE=1 SV=1	Ctr and CaN-KO
Q924Z4	CERS2_MOUSE	sp|Q924Z4|CERS2_MOUSE Ceramide synthase 2 OS=Mus musculus GN=Cers2 PE=1 SV=1	Ctr and CaN-KO
P62751	RL23A_MOUSE	sp|P62751|RL23A_MOUSE 60S ribosomal protein L23a OS=Mus musculus GN=Rpl23a PE=1 SV=1	Ctr and CaN-KO
Q99L04	DHRS1_MOUSE	sp|Q99L04|DHRS1_MOUSE Dehydrogenase/reductase SDR family member 1 OS=Mus musculus GN=Dhrs1 PE=1 SV=1	Ctr and CaN-KO
P35282	RAB21_MOUSE	sp|P35282|RAB21_MOUSE Ras-related protein Rab-21 OS=Mus musculus GN=Rab21 PE=1 SV=4	Ctr and CaN-KO
Q9D8E6	RL4_MOUSE	sp|Q9D8E6|RL4_MOUSE 60S ribosomal protein L4 OS=Mus musculus GN=Rpl4 PE=1 SV=3	Ctr and CaN-KO
O70503	DHB12_MOUSE	sp|O70503|DHB12_MOUSE Very-long-chain 3-oxoacyl-CoA reductase OS=Mus musculus GN=Hsd17b12 PE=1 SV=1	Ctr and CaN-KO
Q9QZB7	ARP10_MOUSE	sp|Q9QZB7|ARP10_MOUSE Actin-related protein 10 OS=Mus musculus GN=Actr10 PE=1 SV=2	Ctr and CaN-KO
Q6PDL0	DC1L2_MOUSE	sp|Q6PDL0|DC1L2_MOUSE Cytoplasmic dynein 1 light intermediate chain 2 OS=Mus musculus GN=Dync1li2 PE=1 SV=2	Ctr and CaN-KO
P16381	DDX3L_MOUSE	sp|P16381|DDX3L_MOUSE Putative ATP-dependent RNA helicase Pl10 OS=Mus musculus GN=D1Pas1 PE=1 SV=1	Ctr and CaN-KO
P08113	ENPL_MOUSE	sp|P08113|ENPL_MOUSE Endoplasmin OS=Mus musculus GN=Hsp90b1 PE=1 SV=2	Ctr and CaN-KO
P10107	ANXA1_MOUSE	sp|P10107|ANXA1_MOUSE Annexin A1 OS=Mus musculus GN=Anxa1 PE=1 SV=2	Ctr and CaN-KO
Q9CPS7	PNO1_MOUSE	sp|Q9CPS7|PNO1_MOUSE RNA-binding protein PNO1 OS=Mus musculus GN=Pno1 PE=1 SV=1	Ctr and CaN-KO
P20060	HEXB_MOUSE	sp|P20060|HEXB_MOUSE Beta-hexosaminidase subunit beta OS=Mus musculus GN=Hexb PE=1 SV=2	Ctr and CaN-KO
Q78XF5	OSTC_MOUSE	sp|Q78XF5|OSTC_MOUSE Oligosaccharyltransferase complex subunit OSTC OS=Mus musculus GN=Ostc PE=1 SV=1	Ctr and CaN-KO
Q99LX0	PARK7_MOUSE	sp|Q99LX0|PARK7_MOUSE Protein/nucleic acid deglycase DJ-1 OS=Mus musculus GN=Park7 PE=1 SV=1	Ctr and CaN-KO
P17751	TPIS_MOUSE	sp|P17751|TPIS_MOUSE Triosephosphate isomerase OS=Mus musculus GN=Tpi1 PE=1 SV=4	Ctr and CaN-KO
P08228	SODC_MOUSE	sp|P08228|SODC_MOUSE Superoxide dismutase [Cu-Zn] OS=Mus musculus GN=Sod1 PE=1 SV=2	Ctr and CaN-KO
P05064	ALDOA_MOUSE	sp|P05064|ALDOA_MOUSE Fructose-bisphosphate aldolase A OS=Mus musculus GN=Aldoa PE=1 SV=2	Ctr and CaN-KO
Q922U2	K2C5_MOUSE	sp|Q922U2|K2C5_MOUSE Keratin, type II cytoskeletal 5 OS=Mus musculus GN=Krt5 PE=1 SV=1	Ctr and CaN-KO
P45376	ALDR_MOUSE	sp|P45376|ALDR_MOUSE Aldose reductase OS=Mus musculus GN=Akr1b1 PE=1 SV=3	Ctr and CaN-KO
P07356	ANXA2_MOUSE	sp|P07356|ANXA2_MOUSE Annexin A2 OS=Mus musculus GN=Anxa2 PE=1 SV=2	Ctr and CaN-KO
Q80UG5-3	SEPT9_MOUSE	sp|Q80UG5-3|SEPT9_MOUSE Isoform 3 of Septin-9 OS=Mus musculus GN=Sept9	Ctr and CaN-KO
P62717	RL18A_MOUSE	sp|P62717|RL18A_MOUSE 60S ribosomal protein L18a OS=Mus musculus GN=Rpl18a PE=1 SV=1	Ctr and CaN-KO
P17742	PPIA_MOUSE	sp|P17742|PPIA_MOUSE Peptidyl-prolyl cis-trans isomerase A OS=Mus musculus GN=Ppia PE=1 SV=2	Ctr and CaN-KO
Q91W90	TXND5_MOUSE	sp|Q91W90|TXND5_MOUSE Thioredoxin domain-containing protein 5 OS=Mus musculus GN=Txndc5 PE=1 SV=2	Ctr and CaN-KO
P62983	RS27A_MOUSE	sp|P62983|RS27A_MOUSE Ubiquitin-40S ribosomal protein S27a OS=Mus musculus GN=Rps27a PE=1 SV=2	Ctr and CaN-KO
P61979-2	HNRPK_MOUSE	sp|P61979-2|HNRPK_MOUSE Isoform 2 of Heterogeneous nuclear ribonucleoprotein K OS=Mus musculus GN=Hnrnpk	Ctr and CaN-KO
Q9CRB9	MIC19_MOUSE	sp|Q9CRB9|MIC19_MOUSE MICOS complex subunit Mic19 OS=Mus musculus GN=Chchd3 PE=1 SV=1	Ctr and CaN-KO
Q8BH43	WASF2_MOUSE	sp|Q8BH43|WASF2_MOUSE Wiskott-Aldrich syndrome protein family member 2 OS=Mus musculus GN=Wasf2 PE=1 SV=1	Ctr and CaN-KO
Q9D0E1	HNRPM_MOUSE	sp|Q9D0E1|HNRPM_MOUSE Heterogeneous nuclear ribonucleoprotein M OS=Mus musculus GN=Hnrnpm PE=1 SV=3	Ctr and CaN-KO
Q8VDJ3	VIGLN_MOUSE	sp|Q8VDJ3|VIGLN_MOUSE Vigilin OS=Mus musculus GN=Hdlbp PE=1 SV=1	Ctr and CaN-KO
P34884	MIF_MOUSE	sp|P34884|MIF_MOUSE Macrophage migration inhibitory factor OS=Mus musculus GN=Mif PE=1 SV=2	Ctr and CaN-KO
Q8VIJ6	SFPQ_MOUSE	sp|Q8VIJ6|SFPQ_MOUSE Splicing factor, proline- and glutamine-rich OS=Mus musculus GN=Sfpq PE=1 SV=1	Ctr and CaN-KO
P47915	RL29_MOUSE	sp|P47915|RL29_MOUSE 60S ribosomal protein L29 OS=Mus musculus GN=Rpl29 PE=1 SV=2	Ctr and CaN-KO
Q6P5H2-2	NEST_MOUSE	sp|Q6P5H2-2|NEST_MOUSE Isoform 2 of Nestin OS=Mus musculus GN=Nes	Ctr and CaN-KO
Q8R0Y6	AL1L1_MOUSE	sp|Q8R0Y6|AL1L1_MOUSE Cytosolic 10-formyltetrahydrofolate dehydrogenase OS=Mus musculus GN=Aldh1l1 PE=1 SV=1	Ctr and CaN-KO
P47877	IBP2_MOUSE	sp|P47877|IBP2_MOUSE Insulin-like growth factor-binding protein 2 OS=Mus musculus GN=Igfbp2 PE=2 SV=2	Ctr and CaN-KO
Q9CYR0	SSBP_MOUSE	sp|Q9CYR0|SSBP_MOUSE Single-stranded DNA-binding protein, mitochondrial OS=Mus musculus GN=Ssbp1 PE=1 SV=1	Ctr and CaN-KO
P84091	AP2M1_MOUSE	sp|P84091|AP2M1_MOUSE AP-2 complex subunit mu OS=Mus musculus GN=Ap2m1 PE=1 SV=1	Ctr and CaN-KO
P62274	RS29_MOUSE	sp|P62274|RS29_MOUSE 40S ribosomal protein S29 OS=Mus musculus GN=Rps29 PE=3 SV=2	Ctr and CaN-KO
Q60930	VDAC2_MOUSE	sp|Q60930|VDAC2_MOUSE Voltage-dependent anion-selective channel protein 2 OS=Mus musculus GN=Vdac2 PE=1 SV=2	Ctr and CaN-KO
Q9Z2X1-2	HNRPF_MOUSE	sp|Q9Z2X1-2|HNRPF_MOUSE Isoform 2 of Heterogeneous nuclear ribonucleoprotein F OS=Mus musculus GN=Hnrnpf	Ctr and CaN-KO
P56399	UBP5_MOUSE	sp|P56399|UBP5_MOUSE Ubiquitin carboxyl-terminal hydrolase 5 OS=Mus musculus GN=Usp5 PE=1 SV=1	Ctr and CaN-KO
P62754	RS6_MOUSE	sp|P62754|RS6_MOUSE 40S ribosomal protein S6 OS=Mus musculus GN=Rps6 PE=1 SV=1	Ctr and CaN-KO
Q9CZM2	RL15_MOUSE	sp|Q9CZM2|RL15_MOUSE 60S ribosomal protein L15 OS=Mus musculus GN=Rpl15 PE=2 SV=4	Ctr and CaN-KO
Q9ERG0	LIMA1_MOUSE	sp|Q9ERG0|LIMA1_MOUSE LIM domain and actin-binding protein 1 OS=Mus musculus GN=Lima1 PE=1 SV=3	Ctr and CaN-KO
O88342	WDR1_MOUSE	sp|O88342|WDR1_MOUSE WD repeat-containing protein 1 OS=Mus musculus GN=Wdr1 PE=1 SV=3	Ctr and CaN-KO
Q99KN9	EPN4_MOUSE	sp|Q99KN9|EPN4_MOUSE Clathrin interactor 1 OS=Mus musculus GN=Clint1 PE=1 SV=2	Ctr and CaN-KO
Q91ZX7	LRP1_MOUSE	sp|Q91ZX7|LRP1_MOUSE Prolow-density lipoprotein receptor-related protein 1 OS=Mus musculus GN=Lrp1 PE=1 SV=1	Ctr and CaN-KO
P70407	CADH9_MOUSE	sp|P70407|CADH9_MOUSE Cadherin-9 OS=Mus musculus GN=Cdh9 PE=2 SV=2	Ctr and CaN-KO
P97447	FHL1_MOUSE	sp|P97447|FHL1_MOUSE Four and a half LIM domains protein 1 OS=Mus musculus GN=Fhl1 PE=1 SV=3	Ctr and CaN-KO
P70698	PYRG1_MOUSE	sp|P70698|PYRG1_MOUSE CTP synthase 1 OS=Mus musculus GN=Ctps1 PE=1 SV=2	Ctr and CaN-KO
P61148	FGF1_MOUSE	sp|P61148|FGF1_MOUSE Fibroblast growth factor 1 OS=Mus musculus GN=Fgf1 PE=1 SV=1	Ctr and CaN-KO
P80313	TCPH_MOUSE	sp|P80313|TCPH_MOUSE T-complex protein 1 subunit eta OS=Mus musculus GN=Cct7 PE=1 SV=1	Ctr and CaN-KO
P60766	CDC42_MOUSE	sp|P60766|CDC42_MOUSE Cell division control protein 42 homolog OS=Mus musculus GN=Cdc42 PE=1 SV=2	Ctr and CaN-KO
P70195	PSB7_MOUSE	sp|P70195|PSB7_MOUSE Proteasome subunit beta type-7 OS=Mus musculus GN=Psmb7 PE=1 SV=1	Ctr and CaN-KO
Q9D1J3	SARNP_MOUSE	sp|Q9D1J3|SARNP_MOUSE SAP domain-containing ribonucleoprotein OS=Mus musculus GN=Sarnp PE=1 SV=3	Ctr and CaN-KO
Q61838	PZP_MOUSE	sp|Q61838|PZP_MOUSE Pregnancy zone protein OS=Mus musculus GN=Pzp PE=1 SV=3	Ctr and CaN-KO
Q9CQ22	LTOR1_MOUSE	sp|Q9CQ22|LTOR1_MOUSE Ragulator complex protein LAMTOR1 OS=Mus musculus GN=Lamtor1 PE=1 SV=1	Ctr and CaN-KO
Q64133	AOFA_MOUSE	sp|Q64133|AOFA_MOUSE Amine oxidase [flavin-containing] A OS=Mus musculus GN=Maoa PE=1 SV=3	Ctr and CaN-KO
Q9QXX4	CMC2_MOUSE	sp|Q9QXX4|CMC2_MOUSE Calcium-binding mitochondrial carrier protein Aralar2 OS=Mus musculus GN=Slc25a13 PE=1 SV=1	Ctr and CaN-KO
Q8R570	SNP47_MOUSE	sp|Q8R570|SNP47_MOUSE Synaptosomal-associated protein 47 OS=Mus musculus GN=Snap47 PE=1 SV=1	Ctr and CaN-KO
P10922	H10_MOUSE	sp|P10922|H10_MOUSE Histone H1.0 OS=Mus musculus GN=H1f0 PE=2 SV=4	Ctr and CaN-KO
P08752	GNAI2_MOUSE	sp|P08752|GNAI2_MOUSE Guanine nucleotide-binding protein G(i) subunit alpha-2 OS=Mus musculus GN=Gnai2 PE=1 SV=5	Ctr and CaN-KO
Q08091	CNN1_MOUSE	sp|Q08091|CNN1_MOUSE Calponin-1 OS=Mus musculus GN=Cnn1 PE=1 SV=1	Ctr and CaN-KO
P62192	PRS4_MOUSE	sp|P62192|PRS4_MOUSE 26S proteasome regulatory subunit 4 OS=Mus musculus GN=Psmc1 PE=1 SV=1	Ctr and CaN-KO
P62908	RS3_MOUSE	sp|P62908|RS3_MOUSE 40S ribosomal protein S3 OS=Mus musculus GN=Rps3 PE=1 SV=1	Ctr and CaN-KO
Q91YR1	TWF1_MOUSE	sp|Q91YR1|TWF1_MOUSE Twinfilin-1 OS=Mus musculus GN=Twf1 PE=1 SV=2	Ctr and CaN-KO
P42125	ECI1_MOUSE	sp|P42125|ECI1_MOUSE Enoyl-CoA delta isomerase 1, mitochondrial OS=Mus musculus GN=Eci1 PE=1 SV=2	Ctr and CaN-KO
Q9JK92	HSPB8_MOUSE	sp|Q9JK92|HSPB8_MOUSE Heat shock protein beta-8 OS=Mus musculus GN=Hspb8 PE=1 SV=1	Ctr and CaN-KO
P41105	RL28_MOUSE	sp|P41105|RL28_MOUSE 60S ribosomal protein L28 OS=Mus musculus GN=Rpl28 PE=1 SV=2	Ctr and CaN-KO
Q9CQ54	NDUC2_MOUSE	sp|Q9CQ54|NDUC2_MOUSE NADH dehydrogenase [ubiquinone] 1 subunit C2 OS=Mus musculus GN=Ndufc2 PE=1 SV=1	Ctr and CaN-KO
P16858	G3P_MOUSE	sp|P16858|G3P_MOUSE Glyceraldehyde-3-phosphate dehydrogenase OS=Mus musculus GN=Gapdh PE=1 SV=2	Ctr and CaN-KO
P62270	RS18_MOUSE	sp|P62270|RS18_MOUSE 40S ribosomal protein S18 OS=Mus musculus GN=Rps18 PE=1 SV=3	Ctr and CaN-KO
Q6GSS7	H2A2A_MOUSE	sp|Q6GSS7|H2A2A_MOUSE Histone H2A type 2-A OS=Mus musculus GN=Hist2h2aa1 PE=1 SV=3	Ctr and CaN-KO
P09411	PGK1_MOUSE	sp|P09411|PGK1_MOUSE Phosphoglycerate kinase 1 OS=Mus musculus GN=Pgk1 PE=1 SV=4	Ctr and CaN-KO
P11983	TCPA_MOUSE	sp|P11983|TCPA_MOUSE T-complex protein 1 subunit alpha OS=Mus musculus GN=Tcp1 PE=1 SV=3	Ctr and CaN-KO
Q6ZWU9	RS27_MOUSE	sp|Q6ZWU9|RS27_MOUSE 40S ribosomal protein S27 OS=Mus musculus GN=Rps27 PE=1 SV=3	Ctr and CaN-KO
Q99PL5	RRBP1_MOUSE	sp|Q99PL5|RRBP1_MOUSE Ribosome-binding protein 1 OS=Mus musculus GN=Rrbp1 PE=1 SV=2	Ctr and CaN-KO
P61982	1433G_MOUSE	sp|P61982|1433G_MOUSE 14-3-3 protein gamma OS=Mus musculus GN=Ywhag PE=1 SV=2	Ctr and CaN-KO
P50446	K2C6A_MOUSE	sp|P50446|K2C6A_MOUSE Keratin, type II cytoskeletal 6A OS=Mus musculus GN=Krt6a PE=1 SV=3	Ctr and CaN-KO
P58252	EF2_MOUSE	sp|P58252|EF2_MOUSE Elongation factor 2 OS=Mus musculus GN=Eef2 PE=1 SV=2	Ctr and CaN-KO
Q8CI94	PYGB_MOUSE	sp|Q8CI94|PYGB_MOUSE Glycogen phosphorylase, brain form OS=Mus musculus GN=Pygb PE=1 SV=3	Ctr and CaN-KO
P05201	AATC_MOUSE	sp|P05201|AATC_MOUSE Aspartate aminotransferase, cytoplasmic OS=Mus musculus GN=Got1 PE=1 SV=3	Ctr and CaN-KO
P62305	RUXE_MOUSE	sp|P62305|RUXE_MOUSE Small nuclear ribonucleoprotein E OS=Mus musculus GN=Snrpe PE=1 SV=1	Ctr and CaN-KO
Q61029	LAP2B_MOUSE	sp|Q61029|LAP2B_MOUSE Lamina-associated polypeptide 2, isoforms beta/delta/epsilon/gamma OS=Mus musculus GN=Tmpo PE=1 SV=4	Ctr and CaN-KO
P60229	EIF3E_MOUSE	sp|P60229|EIF3E_MOUSE Eukaryotic translation initiation factor 3 subunit E OS=Mus musculus GN=Eif3e PE=1 SV=1	Ctr and CaN-KO
P11352	GPX1_MOUSE	sp|P11352|GPX1_MOUSE Glutathione peroxidase 1 OS=Mus musculus GN=Gpx1 PE=1 SV=2	Ctr and CaN-KO
Q62188	DPYL3_MOUSE	sp|Q62188|DPYL3_MOUSE Dihydropyrimidinase-related protein 3 OS=Mus musculus GN=Dpysl3 PE=1 SV=1	Ctr and CaN-KO
P63028	TCTP_MOUSE	sp|P63028|TCTP_MOUSE Translationally-controlled tumor protein OS=Mus musculus GN=Tpt1 PE=1 SV=1	Ctr and CaN-KO
Q8BT60	CPNE3_MOUSE	sp|Q8BT60|CPNE3_MOUSE Copine-3 OS=Mus musculus GN=Cpne3 PE=1 SV=2	Ctr and CaN-KO
P30999	CTND1_MOUSE	sp|P30999|CTND1_MOUSE Catenin delta-1 OS=Mus musculus GN=Ctnnd1 PE=1 SV=2	Ctr and CaN-KO
P58771	TPM1_MOUSE	sp|P58771|TPM1_MOUSE Tropomyosin alpha-1 chain OS=Mus musculus GN=Tpm1 PE=1 SV=1	Ctr and CaN-KO
Q99K48	NONO_MOUSE	sp|Q99K48|NONO_MOUSE Non-POU domain-containing octamer-binding protein OS=Mus musculus GN=Nono PE=1 SV=3	Ctr and CaN-KO
P13595-2	NCAM1_MOUSE	sp|P13595-2|NCAM1_MOUSE Isoform 2 of Neural cell adhesion molecule 1 OS=Mus musculus GN=Ncam1	Ctr and CaN-KO
Q61576	FKB10_MOUSE	sp|Q61576|FKB10_MOUSE Peptidyl-prolyl cis-trans isomerase FKBP10 OS=Mus musculus GN=Fkbp10 PE=1 SV=2	Ctr and CaN-KO
Q07813	BAX_MOUSE	sp|Q07813|BAX_MOUSE Apoptosis regulator BAX OS=Mus musculus GN=Bax PE=1 SV=1	Ctr and CaN-KO
Q9Z0X1	AIFM1_MOUSE	sp|Q9Z0X1|AIFM1_MOUSE Apoptosis-inducing factor 1, mitochondrial OS=Mus musculus GN=Aifm1 PE=1 SV=1	Ctr and CaN-KO
P47955	RLA1_MOUSE	sp|P47955|RLA1_MOUSE 60S acidic ribosomal protein P1 OS=Mus musculus GN=Rplp1 PE=1 SV=1	Ctr and CaN-KO
P20065-2	TYB4_MOUSE	sp|P20065-2|TYB4_MOUSE Isoform Short of Thymosin beta-4 OS=Mus musculus GN=Tmsb4x	Ctr and CaN-KO
P60843	IF4A1_MOUSE	sp|P60843|IF4A1_MOUSE Eukaryotic initiation factor 4A-I OS=Mus musculus GN=Eif4a1 PE=1 SV=1	Ctr and CaN-KO
P26638	SYSC_MOUSE	sp|P26638|SYSC_MOUSE Serine--tRNA ligase, cytoplasmic OS=Mus musculus GN=Sars PE=1 SV=3	Ctr and CaN-KO
Q8R081	HNRPL_MOUSE	sp|Q8R081|HNRPL_MOUSE Heterogeneous nuclear ribonucleoprotein L OS=Mus musculus GN=Hnrnpl PE=1 SV=2	Ctr and CaN-KO
Q6ZQI3	MLEC_MOUSE	sp|Q6ZQI3|MLEC_MOUSE Malectin OS=Mus musculus GN=Mlec PE=1 SV=2	Ctr and CaN-KO
Q8BGY2	IF5A2_MOUSE	sp|Q8BGY2|IF5A2_MOUSE Eukaryotic translation initiation factor 5A-2 OS=Mus musculus GN=Eif5a2 PE=1 SV=3	Ctr and CaN-KO
P68369	TBA1A_MOUSE	sp|P68369|TBA1A_MOUSE Tubulin alpha-1A chain OS=Mus musculus GN=Tuba1a PE=1 SV=1	Ctr and CaN-KO
O08997	ATOX1_MOUSE	sp|O08997|ATOX1_MOUSE Copper transport protein ATOX1 OS=Mus musculus GN=Atox1 PE=1 SV=1	Ctr and CaN-KO
Q61753	SERA_MOUSE	sp|Q61753|SERA_MOUSE D-3-phosphoglycerate dehydrogenase OS=Mus musculus GN=Phgdh PE=1 SV=3	Ctr and CaN-KO
P26040	EZRI_MOUSE	sp|P26040|EZRI_MOUSE Ezrin OS=Mus musculus GN=Ezr PE=1 SV=3	Ctr and CaN-KO
P84244	H33_MOUSE	sp|P84244|H33_MOUSE Histone H3.3 OS=Mus musculus GN=H3f3a PE=1 SV=2	Ctr and CaN-KO
P19324	SERPH_MOUSE	sp|P19324|SERPH_MOUSE Serpin H1 OS=Mus musculus GN=Serpinh1 PE=1 SV=3	Ctr and CaN-KO
P10126	EF1A1_MOUSE	sp|P10126|EF1A1_MOUSE Elongation factor 1-alpha 1 OS=Mus musculus GN=Eef1a1 PE=1 SV=3	Ctr and CaN-KO
P68510	1433F_MOUSE	sp|P68510|1433F_MOUSE 14-3-3 protein eta OS=Mus musculus GN=Ywhah PE=1 SV=2	Ctr and CaN-KO
P62918	RL8_MOUSE	sp|P62918|RL8_MOUSE 60S ribosomal protein L8 OS=Mus musculus GN=Rpl8 PE=1 SV=2	Ctr and CaN-KO
Q9CQW9	IFM3_MOUSE	sp|Q9CQW9|IFM3_MOUSE Interferon-induced transmembrane protein 3 OS=Mus musculus GN=Ifitm3 PE=1 SV=1	Ctr and CaN-KO
Q62261	SPTB2_MOUSE	sp|Q62261|SPTB2_MOUSE Spectrin beta chain, non-erythrocytic 1 OS=Mus musculus GN=Sptbn1 PE=1 SV=2	Ctr and CaN-KO
P21107-2	TPM3_MOUSE	sp|P21107-2|TPM3_MOUSE Isoform 2 of Tropomyosin alpha-3 chain OS=Mus musculus GN=Tpm3	Ctr and CaN-KO
Q6P4T2	U520_MOUSE	sp|Q6P4T2|U520_MOUSE U5 small nuclear ribonucleoprotein 200 kDa helicase OS=Mus musculus GN=Snrnp200 PE=1 SV=1	Ctr and CaN-KO
P37040	NCPR_MOUSE	sp|P37040|NCPR_MOUSE NADPH--cytochrome P450 reductase OS=Mus musculus GN=Por PE=1 SV=2	Ctr and CaN-KO
Q61598-2	GDIB_MOUSE	sp|Q61598-2|GDIB_MOUSE Isoform 2 of Rab GDP dissociation inhibitor beta OS=Mus musculus GN=Gdi2	Ctr and CaN-KO
O70378	EMC8_MOUSE	sp|O70378|EMC8_MOUSE ER membrane protein complex subunit 8 OS=Mus musculus GN=Emc8 PE=1 SV=1	Ctr and CaN-KO
P20801	TNNC2_MOUSE	sp|P20801|TNNC2_MOUSE Troponin C, skeletal muscle OS=Mus musculus GN=Tnnc2 PE=1 SV=2	Ctr and CaN-KO
Q8K310	MATR3_MOUSE	sp|Q8K310|MATR3_MOUSE Matrin-3 OS=Mus musculus GN=Matr3 PE=1 SV=1	Ctr and CaN-KO
Q9CQ19	MYL9_MOUSE	sp|Q9CQ19|MYL9_MOUSE Myosin regulatory light polypeptide 9 OS=Mus musculus GN=Myl9 PE=1 SV=3	Ctr and CaN-KO
P68254-2	1433T_MOUSE	sp|P68254-2|1433T_MOUSE Isoform 2 of 14-3-3 protein theta OS=Mus musculus GN=Ywhaq	Ctr and CaN-KO
Q9R0P5	DEST_MOUSE	sp|Q9R0P5|DEST_MOUSE Destrin OS=Mus musculus GN=Dstn PE=1 SV=3	Ctr and CaN-KO
P35486	ODPA_MOUSE	sp|P35486|ODPA_MOUSE Pyruvate dehydrogenase E1 component subunit alpha, somatic form, mitochondrial OS=Mus musculus GN=Pdha1 PE=1 SV=1	Ctr and CaN-KO
Q8BQ47	CNPY4_MOUSE	sp|Q8BQ47|CNPY4_MOUSE Protein canopy homolog 4 OS=Mus musculus GN=Cnpy4 PE=1 SV=1	Ctr and CaN-KO
P35564	CALX_MOUSE	sp|P35564|CALX_MOUSE Calnexin OS=Mus musculus GN=Canx PE=1 SV=1	Ctr and CaN-KO
Q9QWL7	K1C17_MOUSE	sp|Q9QWL7|K1C17_MOUSE Keratin, type I cytoskeletal 17 OS=Mus musculus GN=Krt17 PE=1 SV=3	Ctr and CaN-KO
P38647	GRP75_MOUSE	sp|P38647|GRP75_MOUSE Stress-70 protein, mitochondrial OS=Mus musculus GN=Hspa9 PE=1 SV=3	Ctr and CaN-KO
P04104	K2C1_MOUSE	sp|P04104|K2C1_MOUSE Keratin, type II cytoskeletal 1 OS=Mus musculus GN=Krt1 PE=1 SV=4	Ctr and CaN-KO
P84099	RL19_MOUSE	sp|P84099|RL19_MOUSE 60S ribosomal protein L19 OS=Mus musculus GN=Rpl19 PE=1 SV=1	Ctr and CaN-KO
Q9DAU1	CNPY3_MOUSE	sp|Q9DAU1|CNPY3_MOUSE Protein canopy homolog 3 OS=Mus musculus GN=Cnpy3 PE=1 SV=1	Ctr and CaN-KO
P61255	RL26_MOUSE	sp|P61255|RL26_MOUSE 60S ribosomal protein L26 OS=Mus musculus GN=Rpl26 PE=1 SV=1	Ctr and CaN-KO
P19096	FAS_MOUSE	sp|P19096|FAS_MOUSE Fatty acid synthase OS=Mus musculus GN=Fasn PE=1 SV=2	Ctr and CaN-KO
Q01405	SC23A_MOUSE	sp|Q01405|SC23A_MOUSE Protein transport protein Sec23A OS=Mus musculus GN=Sec23a PE=1 SV=2	Ctr and CaN-KO
Q9CQ65	MTAP_MOUSE	sp|Q9CQ65|MTAP_MOUSE S-methyl-5'-thioadenosine phosphorylase OS=Mus musculus GN=Mtap PE=1 SV=1	Ctr and CaN-KO
C0HKE1	H2A1B_MOUSE	sp|C0HKE1|H2A1B_MOUSE Histone H2A type 1-B OS=Mus musculus GN=Hist1h2ab PE=1 SV=1	Ctr and CaN-KO
P17095	HMGA1_MOUSE	sp|P17095|HMGA1_MOUSE High mobility group protein HMG-I/HMG-Y OS=Mus musculus GN=Hmga1 PE=1 SV=4	Ctr and CaN-KO
Q9EQK5	MVP_MOUSE	sp|Q9EQK5|MVP_MOUSE Major vault protein OS=Mus musculus GN=Mvp PE=1 SV=4	Ctr and CaN-KO
Q6IRU5-2	CLCB_MOUSE	sp|Q6IRU5-2|CLCB_MOUSE Isoform 2 of Clathrin light chain B OS=Mus musculus GN=Cltb	Ctr and CaN-KO
P16546	SPTN1_MOUSE	sp|P16546|SPTN1_MOUSE Spectrin alpha chain, non-erythrocytic 1 OS=Mus musculus GN=Sptan1 PE=1 SV=4	Ctr and CaN-KO
P62307	RUXF_MOUSE	sp|P62307|RUXF_MOUSE Small nuclear ribonucleoprotein F OS=Mus musculus GN=Snrpf PE=1 SV=1	Ctr and CaN-KO
Q6P5H2	NEST_MOUSE	sp|Q6P5H2|NEST_MOUSE Nestin OS=Mus musculus GN=Nes PE=1 SV=1	Ctr and CaN-KO
P05202	AATM_MOUSE	sp|P05202|AATM_MOUSE Aspartate aminotransferase, mitochondrial OS=Mus musculus GN=Got2 PE=1 SV=1	Ctr and CaN-KO
P28798	GRN_MOUSE	sp|P28798|GRN_MOUSE Granulins OS=Mus musculus GN=Grn PE=1 SV=2	Ctr and CaN-KO
Q62465	VAT1_MOUSE	sp|Q62465|VAT1_MOUSE Synaptic vesicle membrane protein VAT-1 homolog OS=Mus musculus GN=Vat1 PE=1 SV=3	Ctr and CaN-KO
P14824	ANXA6_MOUSE	sp|P14824|ANXA6_MOUSE Annexin A6 OS=Mus musculus GN=Anxa6 PE=1 SV=3	Ctr and CaN-KO
P16045	LEG1_MOUSE	sp|P16045|LEG1_MOUSE Galectin-1 OS=Mus musculus GN=Lgals1 PE=1 SV=3	Ctr and CaN-KO
Q9D2G2	ODO2_MOUSE	sp|Q9D2G2|ODO2_MOUSE Dihydrolipoyllysine-residue succinyltransferase component of 2-oxoglutarate dehydrogenase complex, mitochondrial OS=Mus musculus GN=Dlst PE=1 SV=1	Ctr and CaN-KO
P37804	TAGL_MOUSE	sp|P37804|TAGL_MOUSE Transgelin OS=Mus musculus GN=Tagln PE=1 SV=3	Ctr and CaN-KO
Q6ZWX6	IF2A_MOUSE	sp|Q6ZWX6|IF2A_MOUSE Eukaryotic translation initiation factor 2 subunit 1 OS=Mus musculus GN=Eif2s1 PE=1 SV=3	Ctr and CaN-KO
Q9D051	ODPB_MOUSE	sp|Q9D051|ODPB_MOUSE Pyruvate dehydrogenase E1 component subunit beta, mitochondrial OS=Mus musculus GN=Pdhb PE=1 SV=1	Ctr and CaN-KO
Q9D0I9	SYRC_MOUSE	sp|Q9D0I9|SYRC_MOUSE Arginine--tRNA ligase, cytoplasmic OS=Mus musculus GN=Rars PE=1 SV=2	Ctr and CaN-KO
P50580	PA2G4_MOUSE	sp|P50580|PA2G4_MOUSE Proliferation-associated protein 2G4 OS=Mus musculus GN=Pa2g4 PE=1 SV=3	Ctr and CaN-KO
Q3THE2	ML12B_MOUSE	sp|Q3THE2|ML12B_MOUSE Myosin regulatory light chain 12B OS=Mus musculus GN=Myl12b PE=1 SV=2	Ctr and CaN-KO
P14602-2	HSPB1_MOUSE	sp|P14602-2|HSPB1_MOUSE Isoform B of Heat shock protein beta-1 OS=Mus musculus GN=Hspb1	Ctr and CaN-KO
O70318	E41L2_MOUSE	sp|O70318|E41L2_MOUSE Band 4.1-like protein 2 OS=Mus musculus GN=Epb41l2 PE=1 SV=2	Ctr and CaN-KO
Q9D1Q6	ERP44_MOUSE	sp|Q9D1Q6|ERP44_MOUSE Endoplasmic reticulum resident protein 44 OS=Mus musculus GN=Erp44 PE=1 SV=1	Ctr and CaN-KO
O08709	PRDX6_MOUSE	sp|O08709|PRDX6_MOUSE Peroxiredoxin-6 OS=Mus musculus GN=Prdx6 PE=1 SV=3	Ctr and CaN-KO
Q9DB20	ATPO_MOUSE	sp|Q9DB20|ATPO_MOUSE ATP synthase subunit O, mitochondrial OS=Mus musculus GN=Atp5o PE=1 SV=1	Ctr and CaN-KO
P19536	COX5B_MOUSE	sp|P19536|COX5B_MOUSE Cytochrome c oxidase subunit 5B, mitochondrial OS=Mus musculus GN=Cox5b PE=1 SV=1	Ctr and CaN-KO
Q921G7	ETFD_MOUSE	sp|Q921G7|ETFD_MOUSE Electron transfer flavoprotein-ubiquinone oxidoreductase, mitochondrial OS=Mus musculus GN=Etfdh PE=1 SV=1	Ctr and CaN-KO
Q64727	VINC_MOUSE	sp|Q64727|VINC_MOUSE Vinculin OS=Mus musculus GN=Vcl PE=1 SV=4	Ctr and CaN-KO
P18242	CATD_MOUSE	sp|P18242|CATD_MOUSE Cathepsin D OS=Mus musculus GN=Ctsd PE=1 SV=1	Ctr and CaN-KO
P63017	HSP7C_MOUSE	sp|P63017|HSP7C_MOUSE Heat shock cognate 71 kDa protein OS=Mus musculus GN=Hspa8 PE=1 SV=1	Ctr and CaN-KO
P99024	TBB5_MOUSE	sp|P99024|TBB5_MOUSE Tubulin beta-5 chain OS=Mus musculus GN=Tubb5 PE=1 SV=1	Ctr and CaN-KO
O70194	EIF3D_MOUSE	sp|O70194|EIF3D_MOUSE Eukaryotic translation initiation factor 3 subunit D OS=Mus musculus GN=Eif3d PE=1 SV=2	Ctr and CaN-KO
Q9DCT2	NDUS3_MOUSE	sp|Q9DCT2|NDUS3_MOUSE NADH dehydrogenase [ubiquinone] iron-sulfur protein 3, mitochondrial OS=Mus musculus GN=Ndufs3 PE=1 SV=2	Ctr and CaN-KO
Q61699-2	HS105_MOUSE	sp|Q61699-2|HS105_MOUSE Isoform HSP105-beta of Heat shock protein 105 kDa OS=Mus musculus GN=Hsph1	Ctr and CaN-KO
Q9JMH6	TRXR1_MOUSE	sp|Q9JMH6|TRXR1_MOUSE Thioredoxin reductase 1, cytoplasmic OS=Mus musculus GN=Txnrd1 PE=1 SV=3	Ctr and CaN-KO
Q6URW6-2	MYH14_MOUSE	sp|Q6URW6-2|MYH14_MOUSE Isoform 2 of Myosin-14 OS=Mus musculus GN=Myh14	Ctr and CaN-KO
P03995	GFAP_MOUSE	sp|P03995|GFAP_MOUSE Glial fibrillary acidic protein OS=Mus musculus GN=Gfap PE=1 SV=4	Ctr and CaN-KO
Q61704	ITIH3_MOUSE	sp|Q61704|ITIH3_MOUSE Inter-alpha-trypsin inhibitor heavy chain H3 OS=Mus musculus GN=Itih3 PE=1 SV=3	Ctr and CaN-KO
Q9D0E1-2	HNRPM_MOUSE	sp|Q9D0E1-2|HNRPM_MOUSE Isoform 2 of Heterogeneous nuclear ribonucleoprotein M OS=Mus musculus GN=Hnrnpm	Ctr and CaN-KO
Q91VR2	ATPG_MOUSE	sp|Q91VR2|ATPG_MOUSE ATP synthase subunit gamma, mitochondrial OS=Mus musculus GN=Atp5c1 PE=1 SV=1	Ctr and CaN-KO
Q61233	PLSL_MOUSE	sp|Q61233|PLSL_MOUSE Plastin-2 OS=Mus musculus GN=Lcp1 PE=1 SV=4	Ctr and CaN-KO
Q06185	ATP5I_MOUSE	sp|Q06185|ATP5I_MOUSE ATP synthase subunit e, mitochondrial OS=Mus musculus GN=Atp5i PE=1 SV=2	Ctr and CaN-KO
P14206	RSSA_MOUSE	sp|P14206|RSSA_MOUSE 40S ribosomal protein SA OS=Mus musculus GN=Rpsa PE=1 SV=4	Ctr and CaN-KO
P19253	RL13A_MOUSE	sp|P19253|RL13A_MOUSE 60S ribosomal protein L13a OS=Mus musculus GN=Rpl13a PE=1 SV=4	Ctr and CaN-KO
P70296	PEBP1_MOUSE	sp|P70296|PEBP1_MOUSE Phosphatidylethanolamine-binding protein 1 OS=Mus musculus GN=Pebp1 PE=1 SV=3	Ctr and CaN-KO
Q91V61-2	SFXN3_MOUSE	sp|Q91V61-2|SFXN3_MOUSE Isoform 2 of Sideroflexin-3 OS=Mus musculus GN=Sfxn3	Ctr and CaN-KO
P50396	GDIA_MOUSE	sp|P50396|GDIA_MOUSE Rab GDP dissociation inhibitor alpha OS=Mus musculus GN=Gdi1 PE=1 SV=3	Ctr and CaN-KO
Q921F2	TADBP_MOUSE	sp|Q921F2|TADBP_MOUSE TAR DNA-binding protein 43 OS=Mus musculus GN=Tardbp PE=1 SV=1	Ctr and CaN-KO
P62830	RL23_MOUSE	sp|P62830|RL23_MOUSE 60S ribosomal protein L23 OS=Mus musculus GN=Rpl23 PE=1 SV=1	Ctr and CaN-KO
O70435	PSA3_MOUSE	sp|O70435|PSA3_MOUSE Proteasome subunit alpha type-3 OS=Mus musculus GN=Psma3 PE=1 SV=3	Ctr and CaN-KO
Q99L45	IF2B_MOUSE	sp|Q99L45|IF2B_MOUSE Eukaryotic translation initiation factor 2 subunit 2 OS=Mus musculus GN=Eif2s2 PE=1 SV=1	Ctr and CaN-KO
P14148	RL7_MOUSE	sp|P14148|RL7_MOUSE 60S ribosomal protein L7 OS=Mus musculus GN=Rpl7 PE=1 SV=2	Ctr and CaN-KO
Q9JKF1	IQGA1_MOUSE	sp|Q9JKF1|IQGA1_MOUSE Ras GTPase-activating-like protein IQGAP1 OS=Mus musculus GN=Iqgap1 PE=1 SV=2	Ctr and CaN-KO
Q9CR57	RL14_MOUSE	sp|Q9CR57|RL14_MOUSE 60S ribosomal protein L14 OS=Mus musculus GN=Rpl14 PE=1 SV=3	Ctr and CaN-KO
P80316	TCPE_MOUSE	sp|P80316|TCPE_MOUSE T-complex protein 1 subunit epsilon OS=Mus musculus GN=Cct5 PE=1 SV=1	Ctr and CaN-KO
P07901	HS90A_MOUSE	sp|P07901|HS90A_MOUSE Heat shock protein HSP 90-alpha OS=Mus musculus GN=Hsp90aa1 PE=1 SV=4	Ctr and CaN-KO
P67984	RL22_MOUSE	sp|P67984|RL22_MOUSE 60S ribosomal protein L22 OS=Mus musculus GN=Rpl22 PE=1 SV=2	Ctr and CaN-KO
Q9JHU4	DYHC1_MOUSE	sp|Q9JHU4|DYHC1_MOUSE Cytoplasmic dynein 1 heavy chain 1 OS=Mus musculus GN=Dync1h1 PE=1 SV=2	Ctr and CaN-KO
P21107	TPM3_MOUSE	sp|P21107|TPM3_MOUSE Tropomyosin alpha-3 chain OS=Mus musculus GN=Tpm3 PE=1 SV=3	Ctr and CaN-KO
Q9CQU0	TXD12_MOUSE	sp|Q9CQU0|TXD12_MOUSE Thioredoxin domain-containing protein 12 OS=Mus musculus GN=Txndc12 PE=1 SV=1	Ctr and CaN-KO
P14211	CALR_MOUSE	sp|P14211|CALR_MOUSE Calreticulin OS=Mus musculus GN=Calr PE=1 SV=1	Ctr and CaN-KO
P13020-2	GELS_MOUSE	sp|P13020-2|GELS_MOUSE Isoform 2 of Gelsolin OS=Mus musculus GN=Gsn	Ctr and CaN-KO
P40124	CAP1_MOUSE	sp|P40124|CAP1_MOUSE Adenylyl cyclase-associated protein 1 OS=Mus musculus GN=Cap1 PE=1 SV=4	Ctr and CaN-KO
P10639	THIO_MOUSE	sp|P10639|THIO_MOUSE Thioredoxin OS=Mus musculus GN=Txn PE=1 SV=3	Ctr and CaN-KO
P63260	ACTG_MOUSE	sp|P63260|ACTG_MOUSE Actin, cytoplasmic 2 OS=Mus musculus GN=Actg1 PE=1 SV=1	Ctr and CaN-KO
Q64314	CD34_MOUSE	sp|Q64314|CD34_MOUSE Hematopoietic progenitor cell antigen CD34 OS=Mus musculus GN=Cd34 PE=1 SV=1	Ctr and CaN-KO
Q9CQ60	6PGL_MOUSE	sp|Q9CQ60|6PGL_MOUSE 6-phosphogluconolactonase OS=Mus musculus GN=Pgls PE=1 SV=1	Ctr and CaN-KO
Q9QXS1-2	PLEC_MOUSE	sp|Q9QXS1-2|PLEC_MOUSE Isoform PLEC-1 of Plectin OS=Mus musculus GN=Plec	Ctr and CaN-KO
Q8K4Z5	SF3A1_MOUSE	sp|Q8K4Z5|SF3A1_MOUSE Splicing factor 3A subunit 1 OS=Mus musculus GN=Sf3a1 PE=1 SV=1	Ctr and CaN-KO
P51150	RAB7A_MOUSE	sp|P51150|RAB7A_MOUSE Ras-related protein Rab-7a OS=Mus musculus GN=Rab7a PE=1 SV=2	Ctr and CaN-KO
Q3UTJ2-2	SRBS2_MOUSE	sp|Q3UTJ2-2|SRBS2_MOUSE Isoform 2 of Sorbin and SH3 domain-containing protein 2 OS=Mus musculus GN=Sorbs2	Ctr and CaN-KO
O88207	CO5A1_MOUSE	sp|O88207|CO5A1_MOUSE Collagen alpha-1(V) chain OS=Mus musculus GN=Col5a1 PE=1 SV=2	Ctr and CaN-KO
Q9Z0N1	IF2G_MOUSE	sp|Q9Z0N1|IF2G_MOUSE Eukaryotic translation initiation factor 2 subunit 3, X-linked OS=Mus musculus GN=Eif2s3x PE=1 SV=2	Ctr and CaN-KO
Q01768	NDKB_MOUSE	sp|Q01768|NDKB_MOUSE Nucleoside diphosphate kinase B OS=Mus musculus GN=Nme2 PE=1 SV=1	Ctr and CaN-KO
P51881	ADT2_MOUSE	sp|P51881|ADT2_MOUSE ADP/ATP translocase 2 OS=Mus musculus GN=Slc25a5 PE=1 SV=3	Ctr and CaN-KO
Q9Z204-2	HNRPC_MOUSE	sp|Q9Z204-2|HNRPC_MOUSE Isoform C1 of Heterogeneous nuclear ribonucleoproteins C1/C2 OS=Mus musculus GN=Hnrnpc	Ctr and CaN-KO
Q9CYI4	LUC7L_MOUSE	sp|Q9CYI4|LUC7L_MOUSE Putative RNA-binding protein Luc7-like 1 OS=Mus musculus GN=Luc7l PE=1 SV=2	Ctr and CaN-KO
O89086	RBM3_MOUSE	sp|O89086|RBM3_MOUSE RNA-binding protein 3 OS=Mus musculus GN=Rbm3 PE=1 SV=1	Ctr and CaN-KO
P54116	STOM_MOUSE	sp|P54116|STOM_MOUSE Erythrocyte band 7 integral membrane protein OS=Mus musculus GN=Stom PE=1 SV=3	Ctr and CaN-KO
P20152	VIME_MOUSE	sp|P20152|VIME_MOUSE Vimentin OS=Mus musculus GN=Vim PE=1 SV=3	Ctr and CaN-KO
Q9EQF6	DPYL5_MOUSE	sp|Q9EQF6|DPYL5_MOUSE Dihydropyrimidinase-related protein 5 OS=Mus musculus GN=Dpysl5 PE=1 SV=1	Ctr and CaN-KO
P62242	RS8_MOUSE	sp|P62242|RS8_MOUSE 40S ribosomal protein S8 OS=Mus musculus GN=Rps8 PE=1 SV=2	Ctr and CaN-KO
P10649	GSTM1_MOUSE	sp|P10649|GSTM1_MOUSE Glutathione S-transferase Mu 1 OS=Mus musculus GN=Gstm1 PE=1 SV=2	Ctr and CaN-KO
P47963	RL13_MOUSE	sp|P47963|RL13_MOUSE 60S ribosomal protein L13 OS=Mus musculus GN=Rpl13 PE=1 SV=3	Ctr and CaN-KO
Q9R0P9	UCHL1_MOUSE	sp|Q9R0P9|UCHL1_MOUSE Ubiquitin carboxyl-terminal hydrolase isozyme L1 OS=Mus musculus GN=Uchl1 PE=1 SV=1	Ctr and CaN-KO
Q9QXS1-16	PLEC_MOUSE	sp|Q9QXS1-16|PLEC_MOUSE Isoform PLEC-1I of Plectin OS=Mus musculus GN=Plec	Ctr and CaN-KO
P14069	S10A6_MOUSE	sp|P14069|S10A6_MOUSE Protein S100-A6 OS=Mus musculus GN=S100a6 PE=1 SV=3	Ctr and CaN-KO
P35288	RAB23_MOUSE	sp|P35288|RAB23_MOUSE Ras-related protein Rab-23 OS=Mus musculus GN=Rab23 PE=1 SV=2	Ctr and CaN-KO
Q8R1M2	H2AJ_MOUSE	sp|Q8R1M2|H2AJ_MOUSE Histone H2A.J OS=Mus musculus GN=H2afj PE=1 SV=1	Ctr and CaN-KO
Q9DCH4	EIF3F_MOUSE	sp|Q9DCH4|EIF3F_MOUSE Eukaryotic translation initiation factor 3 subunit F OS=Mus musculus GN=Eif3f PE=1 SV=2	Ctr and CaN-KO
Q91W92	BORG5_MOUSE	sp|Q91W92|BORG5_MOUSE Cdc42 effector protein 1 OS=Mus musculus GN=Cdc42ep1 PE=1 SV=1	Ctr and CaN-KO
O70133-2	DHX9_MOUSE	sp|O70133-2|DHX9_MOUSE Isoform 2 of ATP-dependent RNA helicase A OS=Mus musculus GN=Dhx9	Ctr and CaN-KO
P52503	NDUS6_MOUSE	sp|P52503|NDUS6_MOUSE NADH dehydrogenase [ubiquinone] iron-sulfur protein 6, mitochondrial OS=Mus musculus GN=Ndufs6 PE=1 SV=2	Ctr and CaN-KO
P46471	PRS7_MOUSE	sp|P46471|PRS7_MOUSE 26S proteasome regulatory subunit 7 OS=Mus musculus GN=Psmc2 PE=1 SV=5	Ctr and CaN-KO
Q61171	PRDX2_MOUSE	sp|Q61171|PRDX2_MOUSE Peroxiredoxin-2 OS=Mus musculus GN=Prdx2 PE=1 SV=3	Ctr and CaN-KO
Q3UHX2	HAP28_MOUSE	sp|Q3UHX2|HAP28_MOUSE 28 kDa heat- and acid-stable phosphoprotein OS=Mus musculus GN=Pdap1 PE=1 SV=1	Ctr and CaN-KO
P14873	MAP1B_MOUSE	sp|P14873|MAP1B_MOUSE Microtubule-associated protein 1B OS=Mus musculus GN=Map1b PE=1 SV=2	Ctr and CaN-KO
Q9QZE5	COPG1_MOUSE	sp|Q9QZE5|COPG1_MOUSE Coatomer subunit gamma-1 OS=Mus musculus GN=Copg1 PE=1 SV=1	Ctr and CaN-KO
Q99L47	F10A1_MOUSE	sp|Q99L47|F10A1_MOUSE Hsc70-interacting protein OS=Mus musculus GN=St13 PE=1 SV=1	Ctr and CaN-KO
Q6NS60	FBX41_MOUSE	sp|Q6NS60|FBX41_MOUSE F-box only protein 41 OS=Mus musculus GN=Fbxo41 PE=1 SV=3	Ctr and CaN-KO
Q8BHZ0	FA49A_MOUSE	sp|Q8BHZ0|FA49A_MOUSE Protein FAM49A OS=Mus musculus GN=Fam49a PE=1 SV=1	Ctr and CaN-KO
Q9D1D4	TMEDA_MOUSE	sp|Q9D1D4|TMEDA_MOUSE Transmembrane emp24 domain-containing protein 10 OS=Mus musculus GN=Tmed10 PE=1 SV=1	Ctr and CaN-KO
Q91ZJ5-2	UGPA_MOUSE	sp|Q91ZJ5-2|UGPA_MOUSE Isoform 2 of UTP--glucose-1-phosphate uridylyltransferase OS=Mus musculus GN=Ugp2	Ctr and CaN-KO
P83882	RL36A_MOUSE	sp|P83882|RL36A_MOUSE 60S ribosomal protein L36a OS=Mus musculus GN=Rpl36a PE=1 SV=2	Ctr and CaN-KO
O70251	EF1B_MOUSE	sp|O70251|EF1B_MOUSE Elongation factor 1-beta OS=Mus musculus GN=Eef1b PE=1 SV=5	Ctr and CaN-KO
Q8BSL7	ARF2_MOUSE	sp|Q8BSL7|ARF2_MOUSE ADP-ribosylation factor 2 OS=Mus musculus GN=Arf2 PE=1 SV=2	Ctr and CaN-KO
P24452	CAPG_MOUSE	sp|P24452|CAPG_MOUSE Macrophage-capping protein OS=Mus musculus GN=Capg PE=1 SV=2	Ctr and CaN-KO
Q9EPU0-2	RENT1_MOUSE	sp|Q9EPU0-2|RENT1_MOUSE Isoform 2 of Regulator of nonsense transcripts 1 OS=Mus musculus GN=Upf1	Ctr and CaN-KO
P56480	ATPB_MOUSE	sp|P56480|ATPB_MOUSE ATP synthase subunit beta, mitochondrial OS=Mus musculus GN=Atp5b PE=1 SV=2	Ctr and CaN-KO
P15116	CADH2_MOUSE	sp|P15116|CADH2_MOUSE Cadherin-2 OS=Mus musculus GN=Cdh2 PE=1 SV=2	Ctr and CaN-KO
Q9CQ45	NENF_MOUSE	sp|Q9CQ45|NENF_MOUSE Neudesin OS=Mus musculus GN=Nenf PE=1 SV=1	Ctr and CaN-KO
Q8CI51	PDLI5_MOUSE	sp|Q8CI51|PDLI5_MOUSE PDZ and LIM domain protein 5 OS=Mus musculus GN=Pdlim5 PE=1 SV=4	Ctr and CaN-KO
Q8K4G5	ABLM1_MOUSE	sp|Q8K4G5|ABLM1_MOUSE Actin-binding LIM protein 1 OS=Mus musculus GN=Ablim1 PE=1 SV=1	Ctr and CaN-KO
P49722	PSA2_MOUSE	sp|P49722|PSA2_MOUSE Proteasome subunit alpha type-2 OS=Mus musculus GN=Psma2 PE=1 SV=3	Ctr and CaN-KO
P11087	CO1A1_MOUSE	sp|P11087|CO1A1_MOUSE Collagen alpha-1(I) chain OS=Mus musculus GN=Col1a1 PE=1 SV=4	Ctr and CaN-KO
Q9DCW4	ETFB_MOUSE	sp|Q9DCW4|ETFB_MOUSE Electron transfer flavoprotein subunit beta OS=Mus musculus GN=Etfb PE=1 SV=3	Ctr and CaN-KO
P99029-2	PRDX5_MOUSE	sp|P99029-2|PRDX5_MOUSE Isoform Cytoplasmic+peroxisomal of Peroxiredoxin-5, mitochondrial OS=Mus musculus GN=Prdx5	Ctr and CaN-KO
P51880	FABP7_MOUSE	sp|P51880|FABP7_MOUSE Fatty acid-binding protein, brain OS=Mus musculus GN=Fabp7 PE=1 SV=2	Ctr and CaN-KO
P54071	IDHP_MOUSE	sp|P54071|IDHP_MOUSE Isocitrate dehydrogenase [NADP], mitochondrial OS=Mus musculus GN=Idh2 PE=1 SV=3	Ctr and CaN-KO
P52480	KPYM_MOUSE	sp|P52480|KPYM_MOUSE Pyruvate kinase PKM OS=Mus musculus GN=Pkm PE=1 SV=4	Ctr and CaN-KO
Q9QUM9	PSA6_MOUSE	sp|Q9QUM9|PSA6_MOUSE Proteasome subunit alpha type-6 OS=Mus musculus GN=Psma6 PE=1 SV=1	Ctr and CaN-KO
P61161	ARP2_MOUSE	sp|P61161|ARP2_MOUSE Actin-related protein 2 OS=Mus musculus GN=Actr2 PE=1 SV=1	Ctr and CaN-KO
P09103	PDIA1_MOUSE	sp|P09103|PDIA1_MOUSE Protein disulfide-isomerase OS=Mus musculus GN=P4hb PE=1 SV=2	Ctr and CaN-KO
P14152	MDHC_MOUSE	sp|P14152|MDHC_MOUSE Malate dehydrogenase, cytoplasmic OS=Mus musculus GN=Mdh1 PE=1 SV=3	Ctr and CaN-KO
O55143-2	AT2A2_MOUSE	sp|O55143-2|AT2A2_MOUSE Isoform 2 of Sarcoplasmic/endoplasmic reticulum calcium ATPase 2 OS=Mus musculus GN=Atp2a2	Ctr and CaN-KO
Q78PY7	SND1_MOUSE	sp|Q78PY7|SND1_MOUSE Staphylococcal nuclease domain-containing protein 1 OS=Mus musculus GN=Snd1 PE=1 SV=1	Ctr and CaN-KO
P08003	PDIA4_MOUSE	sp|P08003|PDIA4_MOUSE Protein disulfide-isomerase A4 OS=Mus musculus GN=Pdia4 PE=1 SV=3	Ctr and CaN-KO
P70670	NACAM_MOUSE	sp|P70670|NACAM_MOUSE Nascent polypeptide-associated complex subunit alpha, muscle-specific form OS=Mus musculus GN=Naca PE=1 SV=2	Ctr and CaN-KO
Q9CQI6	COTL1_MOUSE	sp|Q9CQI6|COTL1_MOUSE Coactosin-like protein OS=Mus musculus GN=Cotl1 PE=1 SV=3	Ctr and CaN-KO
Q9DCT5	SDF2_MOUSE	sp|Q9DCT5|SDF2_MOUSE Stromal cell-derived factor 2 OS=Mus musculus GN=Sdf2 PE=1 SV=1	Ctr and CaN-KO
Q99JI6	RAP1B_MOUSE	sp|Q99JI6|RAP1B_MOUSE Ras-related protein Rap-1b OS=Mus musculus GN=Rap1b PE=1 SV=2	Ctr and CaN-KO
P60867	RS20_MOUSE	sp|P60867|RS20_MOUSE 40S ribosomal protein S20 OS=Mus musculus GN=Rps20 PE=1 SV=1	Ctr and CaN-KO
P62852	RS25_MOUSE	sp|P62852|RS25_MOUSE 40S ribosomal protein S25 OS=Mus musculus GN=Rps25 PE=1 SV=1	Ctr and CaN-KO
Q9CYN2	SPCS2_MOUSE	sp|Q9CYN2|SPCS2_MOUSE Signal peptidase complex subunit 2 OS=Mus musculus GN=Spcs2 PE=1 SV=1	Ctr and CaN-KO
P58774	TPM2_MOUSE	sp|P58774|TPM2_MOUSE Tropomyosin beta chain OS=Mus musculus GN=Tpm2 PE=1 SV=1	Ctr and CaN-KO
P07724	ALBU_MOUSE	sp|P07724|ALBU_MOUSE Serum albumin OS=Mus musculus GN=Alb PE=1 SV=3	Ctr and CaN-KO
Q9D1G1	RAB1B_MOUSE	sp|Q9D1G1|RAB1B_MOUSE Ras-related protein Rab-1B OS=Mus musculus GN=Rab1b PE=1 SV=1	Ctr and CaN-KO
Q62318	TIF1B_MOUSE	sp|Q62318|TIF1B_MOUSE Transcription intermediary factor 1-beta OS=Mus musculus GN=Trim28 PE=1 SV=3	Ctr and CaN-KO
Q8CIE6	COPA_MOUSE	sp|Q8CIE6|COPA_MOUSE Coatomer subunit alpha OS=Mus musculus GN=Copa PE=1 SV=2	Ctr and CaN-KO
P26041	MOES_MOUSE	sp|P26041|MOES_MOUSE Moesin OS=Mus musculus GN=Msn PE=1 SV=3	Ctr and CaN-KO
P40142	TKT_MOUSE	sp|P40142|TKT_MOUSE Transketolase OS=Mus musculus GN=Tkt PE=1 SV=1	Ctr and CaN-KO
Q91ZA3	PCCA_MOUSE	sp|Q91ZA3|PCCA_MOUSE Propionyl-CoA carboxylase alpha chain, mitochondrial OS=Mus musculus GN=Pcca PE=1 SV=2	Ctr and CaN-KO
Q9JHI5	IVD_MOUSE	sp|Q9JHI5|IVD_MOUSE Isovaleryl-CoA dehydrogenase, mitochondrial OS=Mus musculus GN=Ivd PE=1 SV=1	Ctr and CaN-KO
P51660	DHB4_MOUSE	sp|P51660|DHB4_MOUSE Peroxisomal multifunctional enzyme type 2 OS=Mus musculus GN=Hsd17b4 PE=1 SV=3	Ctr and CaN-KO
Q02248	CTNB1_MOUSE	sp|Q02248|CTNB1_MOUSE Catenin beta-1 OS=Mus musculus GN=Ctnnb1 PE=1 SV=1	Ctr and CaN-KO
Q8BTM8	FLNA_MOUSE	sp|Q8BTM8|FLNA_MOUSE Filamin-A OS=Mus musculus GN=Flna PE=1 SV=5	Ctr and CaN-KO
Q8BFZ9	ERLN2_MOUSE	sp|Q8BFZ9|ERLN2_MOUSE Erlin-2 OS=Mus musculus GN=Erlin2 PE=1 SV=1	Ctr and CaN-KO
P52480-2	KPYM_MOUSE	sp|P52480-2|KPYM_MOUSE Isoform M1 of Pyruvate kinase PKM OS=Mus musculus GN=Pkm	Ctr and CaN-KO
P48678-2	LMNA_MOUSE	sp|P48678-2|LMNA_MOUSE Isoform C of Prelamin-A/C OS=Mus musculus GN=Lmna	Ctr and CaN-KO
P25444	RS2_MOUSE	sp|P25444|RS2_MOUSE 40S ribosomal protein S2 OS=Mus musculus GN=Rps2 PE=1 SV=3	Ctr and CaN-KO
Q62523	ZYX_MOUSE	sp|Q62523|ZYX_MOUSE Zyxin OS=Mus musculus GN=Zyx PE=1 SV=2	Ctr and CaN-KO
O35887	CALU_MOUSE	sp|O35887|CALU_MOUSE Calumenin OS=Mus musculus GN=Calu PE=1 SV=1	Ctr and CaN-KO
Q9DCT8	CRIP2_MOUSE	sp|Q9DCT8|CRIP2_MOUSE Cysteine-rich protein 2 OS=Mus musculus GN=Crip2 PE=1 SV=1	Ctr and CaN-KO
P35980	RL18_MOUSE	sp|P35980|RL18_MOUSE 60S ribosomal protein L18 OS=Mus musculus GN=Rpl18 PE=1 SV=3	Ctr and CaN-KO
Q8C8U0	LIPB1_MOUSE	sp|Q8C8U0|LIPB1_MOUSE Liprin-beta-1 OS=Mus musculus GN=Ppfibp1 PE=1 SV=3	Ctr and CaN-KO
Q9WUU7	CATZ_MOUSE	sp|Q9WUU7|CATZ_MOUSE Cathepsin Z OS=Mus musculus GN=Ctsz PE=1 SV=1	Ctr and CaN-KO
O35691	PININ_MOUSE	sp|O35691|PININ_MOUSE Pinin OS=Mus musculus GN=Pnn PE=1 SV=4	Ctr and CaN-KO
Q61553	FSCN1_MOUSE	sp|Q61553|FSCN1_MOUSE Fascin OS=Mus musculus GN=Fscn1 PE=1 SV=4	Ctr and CaN-KO
Q9WUM4	COR1C_MOUSE	sp|Q9WUM4|COR1C_MOUSE Coronin-1C OS=Mus musculus GN=Coro1c PE=1 SV=2	Ctr and CaN-KO
P58771-2	TPM1_MOUSE	sp|P58771-2|TPM1_MOUSE Isoform 2 of Tropomyosin alpha-1 chain OS=Mus musculus GN=Tpm1	Ctr and CaN-KO
P62880	GBB2_MOUSE	sp|P62880|GBB2_MOUSE Guanine nucleotide-binding protein G(I)/G(S)/G(T) subunit beta-2 OS=Mus musculus GN=Gnb2 PE=1 SV=3	Ctr and CaN-KO
Q9WVA2	TIM8A_MOUSE	sp|Q9WVA2|TIM8A_MOUSE Mitochondrial import inner membrane translocase subunit Tim8 A OS=Mus musculus GN=Timm8a1 PE=1 SV=1	Ctr and CaN-KO
P48428	TBCA_MOUSE	sp|P48428|TBCA_MOUSE Tubulin-specific chaperone A OS=Mus musculus GN=Tbca PE=1 SV=3	Ctr and CaN-KO
O09167	RL21_MOUSE	sp|O09167|RL21_MOUSE 60S ribosomal protein L21 OS=Mus musculus GN=Rpl21 PE=1 SV=3	Ctr and CaN-KO
Q922R8	PDIA6_MOUSE	sp|Q922R8|PDIA6_MOUSE Protein disulfide-isomerase A6 OS=Mus musculus GN=Pdia6 PE=1 SV=3	Ctr and CaN-KO
Q9D8N0	EF1G_MOUSE	sp|Q9D8N0|EF1G_MOUSE Elongation factor 1-gamma OS=Mus musculus GN=Eef1g PE=1 SV=3	Ctr and CaN-KO
P12787	COX5A_MOUSE	sp|P12787|COX5A_MOUSE Cytochrome c oxidase subunit 5A, mitochondrial OS=Mus musculus GN=Cox5a PE=1 SV=2	Ctr and CaN-KO
P17182	ENOA_MOUSE	sp|P17182|ENOA_MOUSE Alpha-enolase OS=Mus musculus GN=Eno1 PE=1 SV=3	Ctr and CaN-KO
P70441	NHRF1_MOUSE	sp|P70441|NHRF1_MOUSE Na(+)/H(+) exchange regulatory cofactor NHE-RF1 OS=Mus musculus GN=Slc9a3r1 PE=1 SV=3	Ctr and CaN-KO
P27773	PDIA3_MOUSE	sp|P27773|PDIA3_MOUSE Protein disulfide-isomerase A3 OS=Mus musculus GN=Pdia3 PE=1 SV=2	Ctr and CaN-KO
Q9WV55	VAPA_MOUSE	sp|Q9WV55|VAPA_MOUSE Vesicle-associated membrane protein-associated protein A OS=Mus musculus GN=Vapa PE=1 SV=2	Ctr and CaN-KO
P62814	VATB2_MOUSE	sp|P62814|VATB2_MOUSE V-type proton ATPase subunit B, brain isoform OS=Mus musculus GN=Atp6v1b2 PE=1 SV=1	Ctr and CaN-KO
P14131	RS16_MOUSE	sp|P14131|RS16_MOUSE 40S ribosomal protein S16 OS=Mus musculus GN=Rps16 PE=1 SV=4	Ctr and CaN-KO
P18872-2	GNAO_MOUSE	sp|P18872-2|GNAO_MOUSE Isoform Alpha-2 of Guanine nucleotide-binding protein G(o) subunit alpha OS=Mus musculus GN=Gnao1	Ctr and CaN-KO
P99026	PSB4_MOUSE	sp|P99026|PSB4_MOUSE Proteasome subunit beta type-4 OS=Mus musculus GN=Psmb4 PE=1 SV=1	Ctr and CaN-KO
P80315	TCPD_MOUSE	sp|P80315|TCPD_MOUSE T-complex protein 1 subunit delta OS=Mus musculus GN=Cct4 PE=1 SV=3	Ctr and CaN-KO
P10833	RRAS_MOUSE	sp|P10833|RRAS_MOUSE Ras-related protein R-Ras OS=Mus musculus GN=Rras PE=1 SV=1	Ctr and CaN-KO
P68040	RACK1_MOUSE	sp|P68040|RACK1_MOUSE Receptor of activated protein C kinase 1 OS=Mus musculus GN=Rack1 PE=1 SV=3	Ctr and CaN-KO
P62743	AP2S1_MOUSE	sp|P62743|AP2S1_MOUSE AP-2 complex subunit sigma OS=Mus musculus GN=Ap2s1 PE=1 SV=1	Ctr and CaN-KO
P50544	ACADV_MOUSE	sp|P50544|ACADV_MOUSE Very long-chain specific acyl-CoA dehydrogenase, mitochondrial OS=Mus musculus GN=Acadvl PE=1 SV=3	Ctr and CaN-KO
Q64674	SPEE_MOUSE	sp|Q64674|SPEE_MOUSE Spermidine synthase OS=Mus musculus GN=Srm PE=1 SV=1	Ctr and CaN-KO
Q8BMK4	CKAP4_MOUSE	sp|Q8BMK4|CKAP4_MOUSE Cytoskeleton-associated protein 4 OS=Mus musculus GN=Ckap4 PE=1 SV=2	Ctr and CaN-KO
Q9CWS0	DDAH1_MOUSE	sp|Q9CWS0|DDAH1_MOUSE N(G),N(G)-dimethylarginine dimethylaminohydrolase 1 OS=Mus musculus GN=Ddah1 PE=1 SV=3	Ctr and CaN-KO
P35700	PRDX1_MOUSE	sp|P35700|PRDX1_MOUSE Peroxiredoxin-1 OS=Mus musculus GN=Prdx1 PE=1 SV=1	Ctr and CaN-KO
Q8BP47	SYNC_MOUSE	sp|Q8BP47|SYNC_MOUSE Asparagine--tRNA ligase, cytoplasmic OS=Mus musculus GN=Nars PE=1 SV=2	Ctr and CaN-KO
Q9DAW9	CNN3_MOUSE	sp|Q9DAW9|CNN3_MOUSE Calponin-3 OS=Mus musculus GN=Cnn3 PE=1 SV=1	Ctr and CaN-KO
O55222	ILK_MOUSE	sp|O55222|ILK_MOUSE Integrin-linked protein kinase OS=Mus musculus GN=Ilk PE=1 SV=2	Ctr and CaN-KO
P60710	ACTB_MOUSE	sp|P60710|ACTB_MOUSE Actin, cytoplasmic 1 OS=Mus musculus GN=Actb PE=1 SV=1	Ctr and CaN-KO
O35129	PHB2_MOUSE	sp|O35129|PHB2_MOUSE Prohibitin-2 OS=Mus musculus GN=Phb2 PE=1 SV=1	Ctr and CaN-KO
Q8VEM8	MPCP_MOUSE	sp|Q8VEM8|MPCP_MOUSE Phosphate carrier protein, mitochondrial OS=Mus musculus GN=Slc25a3 PE=1 SV=1	Ctr and CaN-KO
P70271	PDLI4_MOUSE	sp|P70271|PDLI4_MOUSE PDZ and LIM domain protein 4 OS=Mus musculus GN=Pdlim4 PE=1 SV=3	Ctr and CaN-KO
Q91ZJ5	UGPA_MOUSE	sp|Q91ZJ5|UGPA_MOUSE UTP--glucose-1-phosphate uridylyltransferase OS=Mus musculus GN=Ugp2 PE=1 SV=3	Ctr and CaN-KO
Q9QXZ0	MACF1_MOUSE	sp|Q9QXZ0|MACF1_MOUSE Microtubule-actin cross-linking factor 1 OS=Mus musculus GN=Macf1 PE=1 SV=2	Ctr and CaN-KO
P51174	ACADL_MOUSE	sp|P51174|ACADL_MOUSE Long-chain specific acyl-CoA dehydrogenase, mitochondrial OS=Mus musculus GN=Acadl PE=1 SV=2	Ctr and CaN-KO
Q05920	PYC_MOUSE	sp|Q05920|PYC_MOUSE Pyruvate carboxylase, mitochondrial OS=Mus musculus GN=Pc PE=1 SV=1	Ctr and CaN-KO
Q9D3D9	ATPD_MOUSE	sp|Q9D3D9|ATPD_MOUSE ATP synthase subunit delta, mitochondrial OS=Mus musculus GN=Atp5d PE=1 SV=1	Ctr and CaN-KO
P58774-2	TPM2_MOUSE	sp|P58774-2|TPM2_MOUSE Isoform 2 of Tropomyosin beta chain OS=Mus musculus GN=Tpm2	Ctr and CaN-KO
P51410	RL9_MOUSE	sp|P51410|RL9_MOUSE 60S ribosomal protein L9 OS=Mus musculus GN=Rpl9 PE=2 SV=2	Ctr and CaN-KO
Q62433	NDRG1_MOUSE	sp|Q62433|NDRG1_MOUSE Protein NDRG1 OS=Mus musculus GN=Ndrg1 PE=1 SV=1	Ctr and CaN-KO
P09055	ITB1_MOUSE	sp|P09055|ITB1_MOUSE Integrin beta-1 OS=Mus musculus GN=Itgb1 PE=1 SV=1	Ctr and CaN-KO
Q91V61	SFXN3_MOUSE	sp|Q91V61|SFXN3_MOUSE Sideroflexin-3 OS=Mus musculus GN=Sfxn3 PE=1 SV=1	CaN-KO
Q9R0E1	PLOD3_MOUSE	sp|Q9R0E1|PLOD3_MOUSE Procollagen-lysine,2-oxoglutarate 5-dioxygenase 3 OS=Mus musculus GN=Plod3 PE=1 SV=1	CaN-KO
P61164	ACTZ_MOUSE	sp|P61164|ACTZ_MOUSE Alpha-centractin OS=Mus musculus GN=Actr1a PE=1 SV=1	CaN-KO
Q9Z1N5	DX39B_MOUSE	sp|Q9Z1N5|DX39B_MOUSE Spliceosome RNA helicase Ddx39b OS=Mus musculus GN=Ddx39b PE=1 SV=1	CaN-KO
Q3TEA8	HP1B3_MOUSE	sp|Q3TEA8|HP1B3_MOUSE Heterochromatin protein 1-binding protein 3 OS=Mus musculus GN=Hp1bp3 PE=1 SV=1	CaN-KO
P62071	RRAS2_MOUSE	sp|P62071|RRAS2_MOUSE Ras-related protein R-Ras2 OS=Mus musculus GN=Rras2 PE=1 SV=1	CaN-KO
Q8BHN3	GANAB_MOUSE	sp|Q8BHN3|GANAB_MOUSE Neutral alpha-glucosidase AB OS=Mus musculus GN=Ganab PE=1 SV=1	CaN-KO
Q62261-2	SPTB2_MOUSE	sp|Q62261-2|SPTB2_MOUSE Isoform 2 of Spectrin beta chain, non-erythrocytic 1 OS=Mus musculus GN=Sptbn1	CaN-KO
Q9JMH9	MY18A_MOUSE	sp|Q9JMH9|MY18A_MOUSE Unconventional myosin-XVIIIa OS=Mus musculus GN=Myo18a PE=1 SV=2	CaN-KO
Q32NZ6	TMC5_MOUSE	sp|Q32NZ6|TMC5_MOUSE Transmembrane channel-like protein 5 OS=Mus musculus GN=Tmc5 PE=2 SV=1	CaN-KO
O55131	SEPT7_MOUSE	sp|O55131|SEPT7_MOUSE Septin-7 OS=Mus musculus GN=Sept7 PE=1 SV=1	CaN-KO
Q9CQA3	SDHB_MOUSE	sp|Q9CQA3|SDHB_MOUSE Succinate dehydrogenase [ubiquinone] iron-sulfur subunit, mitochondrial OS=Mus musculus GN=Sdhb PE=1 SV=1	CaN-KO
Q9WUM5	SUCA_MOUSE	sp|Q9WUM5|SUCA_MOUSE Succinate--CoA ligase [ADP/GDP-forming] subunit alpha, mitochondrial OS=Mus musculus GN=Suclg1 PE=1 SV=4	CaN-KO
P32261	ANT3_MOUSE	sp|P32261|ANT3_MOUSE Antithrombin-III OS=Mus musculus GN=Serpinc1 PE=1 SV=1	CaN-KO
Q9QXS1-10	PLEC_MOUSE	sp|Q9QXS1-10|PLEC_MOUSE Isoform PLEC-1D of Plectin OS=Mus musculus GN=Plec	CaN-KO
Q7TMB8	CYFP1_MOUSE	sp|Q7TMB8|CYFP1_MOUSE Cytoplasmic FMR1-interacting protein 1 OS=Mus musculus GN=Cyfip1 PE=1 SV=1	CaN-KO
Q99JY0	ECHB_MOUSE	sp|Q99JY0|ECHB_MOUSE Trifunctional enzyme subunit beta, mitochondrial OS=Mus musculus GN=Hadhb PE=1 SV=1	CaN-KO
P14733	LMNB1_MOUSE	sp|P14733|LMNB1_MOUSE Lamin-B1 OS=Mus musculus GN=Lmnb1 PE=1 SV=3	CaN-KO
Q8R2Y2	MUC18_MOUSE	sp|Q8R2Y2|MUC18_MOUSE Cell surface glycoprotein MUC18 OS=Mus musculus GN=Mcam PE=1 SV=1	CaN-KO
P18872	GNAO_MOUSE	sp|P18872|GNAO_MOUSE Guanine nucleotide-binding protein G(o) subunit alpha OS=Mus musculus GN=Gnao1 PE=1 SV=3	CaN-KO
Q3TWW8	SRSF6_MOUSE	sp|Q3TWW8|SRSF6_MOUSE Serine/arginine-rich splicing factor 6 OS=Mus musculus GN=Srsf6 PE=1 SV=1	CaN-KO
P62855	RS26_MOUSE	sp|P62855|RS26_MOUSE 40S ribosomal protein S26 OS=Mus musculus GN=Rps26 PE=1 SV=3	CaN-KO
Q5XJY5	COPD_MOUSE	sp|Q5XJY5|COPD_MOUSE Coatomer subunit delta OS=Mus musculus GN=Arcn1 PE=1 SV=2	CaN-KO
P27546	MAP4_MOUSE	sp|P27546|MAP4_MOUSE Microtubule-associated protein 4 OS=Mus musculus GN=Map4 PE=1 SV=3	CaN-KO
Q6URW6-3	MYH14_MOUSE	sp|Q6URW6-3|MYH14_MOUSE Isoform 3 of Myosin-14 OS=Mus musculus GN=Myh14	CaN-KO
Q91VC3	IF4A3_MOUSE	sp|Q91VC3|IF4A3_MOUSE Eukaryotic initiation factor 4A-III OS=Mus musculus GN=Eif4a3 PE=1 SV=3	CaN-KO
Q9WUA3-2	PFKAP_MOUSE	sp|Q9WUA3-2|PFKAP_MOUSE Isoform 2 of ATP-dependent 6-phosphofructokinase, platelet type OS=Mus musculus GN=Pfkp	CaN-KO
P18572	BASI_MOUSE	sp|P18572|BASI_MOUSE Basigin OS=Mus musculus GN=Bsg PE=1 SV=2	CaN-KO
Q9DBG3	AP2B1_MOUSE	sp|Q9DBG3|AP2B1_MOUSE AP-2 complex subunit beta OS=Mus musculus GN=Ap2b1 PE=1 SV=1	CaN-KO
Q60597-4	ODO1_MOUSE	sp|Q60597-4|ODO1_MOUSE Isoform 4 of 2-oxoglutarate dehydrogenase, mitochondrial OS=Mus musculus GN=Ogdh	CaN-KO
Q8C1B7	SEP11_MOUSE	sp|Q8C1B7|SEP11_MOUSE Septin-11 OS=Mus musculus GN=Sept11 PE=1 SV=4	CaN-KO
Q9ET54-3	PALLD_MOUSE	sp|Q9ET54-3|PALLD_MOUSE Isoform 3 of Palladin OS=Mus musculus GN=Palld	CaN-KO
P61514	RL37A_MOUSE	sp|P61514|RL37A_MOUSE 60S ribosomal protein L37a OS=Mus musculus GN=Rpl37a PE=1 SV=2	CaN-KO
Q9WTQ5	AKA12_MOUSE	sp|Q9WTQ5|AKA12_MOUSE A-kinase anchor protein 12 OS=Mus musculus GN=Akap12 PE=1 SV=1	CaN-KO
Q8BG05-2	ROA3_MOUSE	sp|Q8BG05-2|ROA3_MOUSE Isoform 2 of Heterogeneous nuclear ribonucleoprotein A3 OS=Mus musculus GN=Hnrnpa3	CaN-KO
Q60675	LAMA2_MOUSE	sp|Q60675|LAMA2_MOUSE Laminin subunit alpha-2 OS=Mus musculus GN=Lama2 PE=1 SV=2	CaN-KO
Q66X19	NAL4E_MOUSE	sp|Q66X19|NAL4E_MOUSE NACHT, LRR and PYD domains-containing protein 4E OS=Mus musculus GN=Nlrp4e PE=2 SV=2	CaN-KO
P10853	H2B1F_MOUSE	sp|P10853|H2B1F_MOUSE Histone H2B type 1-F/J/L OS=Mus musculus GN=Hist1h2bf PE=1 SV=2	CaN-KO
Q8BH95	ECHM_MOUSE	sp|Q8BH95|ECHM_MOUSE Enoyl-CoA hydratase, mitochondrial OS=Mus musculus GN=Echs1 PE=1 SV=1	CaN-KO
Q9WTI7	MYO1C_MOUSE	sp|Q9WTI7|MYO1C_MOUSE Unconventional myosin-Ic OS=Mus musculus GN=Myo1c PE=1 SV=2	CaN-KO
P28661-2	SEPT4_MOUSE	sp|P28661-2|SEPT4_MOUSE Isoform 2 of Septin-4 OS=Mus musculus GN=Sept4	CaN-KO
P0DP28	CALM3_MOUSE	sp|P0DP28|CALM3_MOUSE Calmodulin-3 OS=Mus musculus GN=Calm3 PE=1 SV=1	CaN-KO
Q9R0U0	SRS10_MOUSE	sp|Q9R0U0|SRS10_MOUSE Serine/arginine-rich splicing factor 10 OS=Mus musculus GN=Srsf10 PE=1 SV=2	CaN-KO
P28652	KCC2B_MOUSE	sp|P28652|KCC2B_MOUSE Calcium/calmodulin-dependent protein kinase type II subunit beta OS=Mus musculus GN=Camk2b PE=1 SV=2	CaN-KO
Q9Z2I9	SUCB1_MOUSE	sp|Q9Z2I9|SUCB1_MOUSE Succinate--CoA ligase [ADP-forming] subunit beta, mitochondrial OS=Mus musculus GN=Sucla2 PE=1 SV=2	CaN-KO
P62320	SMD3_MOUSE	sp|P62320|SMD3_MOUSE Small nuclear ribonucleoprotein Sm D3 OS=Mus musculus GN=Snrpd3 PE=1 SV=1	CaN-KO
Q9JLV1	BAG3_MOUSE	sp|Q9JLV1|BAG3_MOUSE BAG family molecular chaperone regulator 3 OS=Mus musculus GN=Bag3 PE=1 SV=2	CaN-KO
P99029	PRDX5_MOUSE	sp|P99029|PRDX5_MOUSE Peroxiredoxin-5, mitochondrial OS=Mus musculus GN=Prdx5 PE=1 SV=2	CaN-KO
P17156	HSP72_MOUSE	sp|P17156|HSP72_MOUSE Heat shock-related 70 kDa protein 2 OS=Mus musculus GN=Hspa2 PE=1 SV=2	CaN-KO
Q9D0F3	LMAN1_MOUSE	sp|Q9D0F3|LMAN1_MOUSE Protein ERGIC-53 OS=Mus musculus GN=Lman1 PE=1 SV=1	CaN-KO
O08795	GLU2B_MOUSE	sp|O08795|GLU2B_MOUSE Glucosidase 2 subunit beta OS=Mus musculus GN=Prkcsh PE=1 SV=1	CaN-KO
Q61129	CFAI_MOUSE	sp|Q61129|CFAI_MOUSE Complement factor I OS=Mus musculus GN=Cfi PE=1 SV=3	CaN-KO
P43277	H13_MOUSE	sp|P43277|H13_MOUSE Histone H1.3 OS=Mus musculus GN=Hist1h1d PE=1 SV=2	CaN-KO
Q9JLR1	S61A2_MOUSE	sp|Q9JLR1|S61A2_MOUSE Protein transport protein Sec61 subunit alpha isoform 2 OS=Mus musculus GN=Sec61a2 PE=2 SV=3	CaN-KO
P63242	IF5A1_MOUSE	sp|P63242|IF5A1_MOUSE Eukaryotic translation initiation factor 5A-1 OS=Mus musculus GN=Eif5a PE=1 SV=2	CaN-KO
Q8BYB9	PGLT1_MOUSE	sp|Q8BYB9|PGLT1_MOUSE Protein O-glucosyltransferase 1 OS=Mus musculus GN=Poglut1 PE=1 SV=2	CaN-KO
Q61941	NNTM_MOUSE	sp|Q61941|NNTM_MOUSE NAD(P) transhydrogenase, mitochondrial OS=Mus musculus GN=Nnt PE=1 SV=2	CaN-KO
P57776	EF1D_MOUSE	sp|P57776|EF1D_MOUSE Elongation factor 1-delta OS=Mus musculus GN=Eef1d PE=1 SV=3	CaN-KO
Q91ZI0	CELR3_MOUSE	sp|Q91ZI0|CELR3_MOUSE Cadherin EGF LAG seven-pass G-type receptor 3 OS=Mus musculus GN=Celsr3 PE=2 SV=2	CaN-KO
Q9JKK7-3	TMOD2_MOUSE	sp|Q9JKK7-3|TMOD2_MOUSE Isoform 3 of Tropomodulin-2 OS=Mus musculus GN=Tmod2	CaN-KO
Q9CPY7-2	AMPL_MOUSE	sp|Q9CPY7-2|AMPL_MOUSE Isoform 2 of Cytosol aminopeptidase OS=Mus musculus GN=Lap3	CaN-KO
Q11136	PEPD_MOUSE	sp|Q11136|PEPD_MOUSE Xaa-Pro dipeptidase OS=Mus musculus GN=Pepd PE=1 SV=3	CaN-KO
Q9WVE8	PACN2_MOUSE	sp|Q9WVE8|PACN2_MOUSE Protein kinase C and casein kinase substrate in neurons protein 2 OS=Mus musculus GN=Pacsin2 PE=1 SV=1	CaN-KO
P84084	ARF5_MOUSE	sp|P84084|ARF5_MOUSE ADP-ribosylation factor 5 OS=Mus musculus GN=Arf5 PE=1 SV=2	CaN-KO
P06537	GCR_MOUSE	sp|P06537|GCR_MOUSE Glucocorticoid receptor OS=Mus musculus GN=Nr3c1 PE=1 SV=1	CaN-KO
P14106	C1QB_MOUSE	sp|P14106|C1QB_MOUSE Complement C1q subcomponent subunit B OS=Mus musculus GN=C1qb PE=1 SV=2	CaN-KO
Q9Z1G4-2	VPP1_MOUSE	sp|Q9Z1G4-2|VPP1_MOUSE Isoform A1-I of V-type proton ATPase 116 kDa subunit a isoform 1 OS=Mus musculus GN=Atp6v0a1	CaN-KO
Q9WTM5	RUVB2_MOUSE	sp|Q9WTM5|RUVB2_MOUSE RuvB-like 2 OS=Mus musculus GN=Ruvbl2 PE=1 SV=3	CaN-KO
Q569Z5	DDX46_MOUSE	sp|Q569Z5|DDX46_MOUSE Probable ATP-dependent RNA helicase DDX46 OS=Mus musculus GN=Ddx46 PE=1 SV=2	CaN-KO
O35295	PURB_MOUSE	sp|O35295|PURB_MOUSE Transcriptional activator protein Pur-beta OS=Mus musculus GN=Purb PE=1 SV=3	CaN-KO
A2RT91	ANKAR_MOUSE	sp|A2RT91|ANKAR_MOUSE Ankyrin and armadillo repeat-containing protein OS=Mus musculus GN=Ankar PE=2 SV=1	CaN-KO
P29699	FETUA_MOUSE	sp|P29699|FETUA_MOUSE Alpha-2-HS-glycoprotein OS=Mus musculus GN=Ahsg PE=1 SV=1	CaN-KO
P27601	GNA13_MOUSE	sp|P27601|GNA13_MOUSE Guanine nucleotide-binding protein subunit alpha-13 OS=Mus musculus GN=Gna13 PE=1 SV=1	CaN-KO
P63085	MK01_MOUSE	sp|P63085|MK01_MOUSE Mitogen-activated protein kinase 1 OS=Mus musculus GN=Mapk1 PE=1 SV=3	CaN-KO
P48962	ADT1_MOUSE	sp|P48962|ADT1_MOUSE ADP/ATP translocase 1 OS=Mus musculus GN=Slc25a4 PE=1 SV=4	CaN-KO
Q9JLT4	TRXR2_MOUSE	sp|Q9JLT4|TRXR2_MOUSE Thioredoxin reductase 2, mitochondrial OS=Mus musculus GN=Txnrd2 PE=1 SV=4	CaN-KO
P17710	HXK1_MOUSE	sp|P17710|HXK1_MOUSE Hexokinase-1 OS=Mus musculus GN=Hk1 PE=1 SV=3	CaN-KO
P28184	MT3_MOUSE	sp|P28184|MT3_MOUSE Metallothionein-3 OS=Mus musculus GN=Mt3 PE=1 SV=1	CaN-KO
P13020	GELS_MOUSE	sp|P13020|GELS_MOUSE Gelsolin OS=Mus musculus GN=Gsn PE=1 SV=3	CaN-KO
P97863-2	NFIB_MOUSE	sp|P97863-2|NFIB_MOUSE Isoform 2 of Nuclear factor 1 B-type OS=Mus musculus GN=Nfib	CaN-KO
Q9CY58	PAIRB_MOUSE	sp|Q9CY58|PAIRB_MOUSE Plasminogen activator inhibitor 1 RNA-binding protein OS=Mus musculus GN=Serbp1 PE=1 SV=2	CaN-KO
P20357	MTAP2_MOUSE	sp|P20357|MTAP2_MOUSE Microtubule-associated protein 2 OS=Mus musculus GN=Map2 PE=1 SV=2	CaN-KO
Q8R1B4	EIF3C_MOUSE	sp|Q8R1B4|EIF3C_MOUSE Eukaryotic translation initiation factor 3 subunit C OS=Mus musculus GN=Eif3c PE=1 SV=1	CaN-KO
Q62168	K1H2_MOUSE	sp|Q62168|K1H2_MOUSE Keratin, type I cuticular Ha2 OS=Mus musculus GN=Krt32 PE=1 SV=2	CaN-KO
Q61029-2	LAP2B_MOUSE	sp|Q61029-2|LAP2B_MOUSE Isoform Delta of Lamina-associated polypeptide 2, isoforms beta/delta/epsilon/gamma OS=Mus musculus GN=Tmpo	CaN-KO
Q6PHZ2	KCC2D_MOUSE	sp|Q6PHZ2|KCC2D_MOUSE Calcium/calmodulin-dependent protein kinase type II subunit delta OS=Mus musculus GN=Camk2d PE=1 SV=1	CaN-KO
Q811U4	MFN1_MOUSE	sp|Q811U4|MFN1_MOUSE Mitofusin-1 OS=Mus musculus GN=Mfn1 PE=1 SV=3	CaN-KO
P59108	CPNE2_MOUSE	sp|P59108|CPNE2_MOUSE Copine-2 OS=Mus musculus GN=Cpne2 PE=1 SV=1	CaN-KO
O54931	AKAP2_MOUSE	sp|O54931|AKAP2_MOUSE A-kinase anchor protein 2 OS=Mus musculus GN=Akap2 PE=1 SV=3	CaN-KO
Q8BK67	RCC2_MOUSE	sp|Q8BK67|RCC2_MOUSE Protein RCC2 OS=Mus musculus GN=Rcc2 PE=1 SV=1	CaN-KO
Q9CRD2	EMC2_MOUSE	sp|Q9CRD2|EMC2_MOUSE ER membrane protein complex subunit 2 OS=Mus musculus GN=Emc2 PE=1 SV=1	CaN-KO
P68254	1433T_MOUSE	sp|P68254|1433T_MOUSE 14-3-3 protein theta OS=Mus musculus GN=Ywhaq PE=1 SV=1	CaN-KO
Q64514	TPP2_MOUSE	sp|Q64514|TPP2_MOUSE Tripeptidyl-peptidase 2 OS=Mus musculus GN=Tpp2 PE=1 SV=3	CaN-KO
Q9QZQ1	AFAD_MOUSE	sp|Q9QZQ1|AFAD_MOUSE Afadin OS=Mus musculus GN=Afdn PE=1 SV=3	CaN-KO
Q8CHI8-2	EP400_MOUSE	sp|Q8CHI8-2|EP400_MOUSE Isoform 2 of E1A-binding protein p400 OS=Mus musculus GN=Ep400	CaN-KO
P47791-2	GSHR_MOUSE	sp|P47791-2|GSHR_MOUSE Isoform Cytoplasmic of Glutathione reductase, mitochondrial OS=Mus musculus GN=Gsr	CaN-KO
Q8C2Q3-2	RBM14_MOUSE	sp|Q8C2Q3-2|RBM14_MOUSE Isoform 2 of RNA-binding protein 14 OS=Mus musculus GN=Rbm14	CaN-KO
Q9ESD7	DYSF_MOUSE	sp|Q9ESD7|DYSF_MOUSE Dysferlin OS=Mus musculus GN=Dysf PE=1 SV=3	CaN-KO
Q8BXR9	OSBL6_MOUSE	sp|Q8BXR9|OSBL6_MOUSE Oxysterol-binding protein-related protein 6 OS=Mus musculus GN=Osbpl6 PE=1 SV=1	CaN-KO
O35071	KIF1C_MOUSE	sp|O35071|KIF1C_MOUSE Kinesin-like protein KIF1C OS=Mus musculus GN=Kif1c PE=1 SV=2	CaN-KO
P03930	ATP8_MOUSE	sp|P03930|ATP8_MOUSE ATP synthase protein 8 OS=Mus musculus GN=Mtatp8 PE=1 SV=1	CaN-KO
P97447-2	FHL1_MOUSE	sp|P97447-2|FHL1_MOUSE Isoform 2 of Four and a half LIM domains protein 1 OS=Mus musculus GN=Fhl1	CaN-KO
Q02819	NUCB1_MOUSE	sp|Q02819|NUCB1_MOUSE Nucleobindin-1 OS=Mus musculus GN=Nucb1 PE=1 SV=2	CaN-KO
Q61699	HS105_MOUSE	sp|Q61699|HS105_MOUSE Heat shock protein 105 kDa OS=Mus musculus GN=Hsph1 PE=1 SV=2	CaN-KO
O09111	NDUBB_MOUSE	sp|O09111|NDUBB_MOUSE NADH dehydrogenase [ubiquinone] 1 beta subcomplex subunit 11, mitochondrial OS=Mus musculus GN=Ndufb11 PE=1 SV=2	CaN-KO
P28660-2	NCKP1_MOUSE	sp|P28660-2|NCKP1_MOUSE Isoform 2 of Nck-associated protein 1 OS=Mus musculus GN=Nckap1	CaN-KO
Q61937	NPM_MOUSE	sp|Q61937|NPM_MOUSE Nucleophosmin OS=Mus musculus GN=Npm1 PE=1 SV=1	CaN-KO
Q62048	PEA15_MOUSE	sp|Q62048|PEA15_MOUSE Astrocytic phosphoprotein PEA-15 OS=Mus musculus GN=Pea15 PE=1 SV=1	CaN-KO
P15379	CD44_MOUSE	sp|P15379|CD44_MOUSE CD44 antigen OS=Mus musculus GN=Cd44 PE=1 SV=3	CaN-KO
O70305	ATX2_MOUSE	sp|O70305|ATX2_MOUSE Ataxin-2 OS=Mus musculus GN=Atxn2 PE=1 SV=1	CaN-KO
Q9Z2X1	HNRPF_MOUSE	sp|Q9Z2X1|HNRPF_MOUSE Heterogeneous nuclear ribonucleoprotein F OS=Mus musculus GN=Hnrnpf PE=1 SV=3	CaN-KO
Q8VEK3	HNRPU_MOUSE	sp|Q8VEK3|HNRPU_MOUSE Heterogeneous nuclear ribonucleoprotein U OS=Mus musculus GN=Hnrnpu PE=1 SV=1	CaN-KO
Q8BTI8	SRRM2_MOUSE	sp|Q8BTI8|SRRM2_MOUSE Serine/arginine repetitive matrix protein 2 OS=Mus musculus GN=Srrm2 PE=1 SV=3	CaN-KO
Q6Q477	AT2B4_MOUSE	sp|Q6Q477|AT2B4_MOUSE Plasma membrane calcium-transporting ATPase 4 OS=Mus musculus GN=Atp2b4 PE=1 SV=1	CaN-KO
O70133	DHX9_MOUSE	sp|O70133|DHX9_MOUSE ATP-dependent RNA helicase A OS=Mus musculus GN=Dhx9 PE=1 SV=2	CaN-KO
Q9CR26	VTA1_MOUSE	sp|Q9CR26|VTA1_MOUSE Vacuolar protein sorting-associated protein VTA1 homolog OS=Mus musculus GN=Vta1 PE=1 SV=1	CaN-KO
Q8CF66	LTOR4_MOUSE	sp|Q8CF66|LTOR4_MOUSE Ragulator complex protein LAMTOR4 OS=Mus musculus GN=Lamtor4 PE=1 SV=2	CaN-KO
Q8R429	AT2A1_MOUSE	sp|Q8R429|AT2A1_MOUSE Sarcoplasmic/endoplasmic reticulum calcium ATPase 1 OS=Mus musculus GN=Atp2a1 PE=1 SV=1	CaN-KO
Q9CZ13	QCR1_MOUSE	sp|Q9CZ13|QCR1_MOUSE Cytochrome b-c1 complex subunit 1, mitochondrial OS=Mus musculus GN=Uqcrc1 PE=1 SV=2	CaN-KO
Q7M6Y3	PICAL_MOUSE	sp|Q7M6Y3|PICAL_MOUSE Phosphatidylinositol-binding clathrin assembly protein OS=Mus musculus GN=Picalm PE=1 SV=1	CaN-KO
P04186	CFAB_MOUSE	sp|P04186|CFAB_MOUSE Complement factor B OS=Mus musculus GN=Cfb PE=1 SV=2	CaN-KO
P32883	RASK_MOUSE	sp|P32883|RASK_MOUSE GTPase KRas OS=Mus musculus GN=Kras PE=1 SV=1	CaN-KO
A2ALU4	SHRM2_MOUSE	sp|A2ALU4|SHRM2_MOUSE Protein Shroom2 OS=Mus musculus GN=Shroom2 PE=1 SV=1	CaN-KO
Q8BMJ2	SYLC_MOUSE	sp|Q8BMJ2|SYLC_MOUSE Leucine--tRNA ligase, cytoplasmic OS=Mus musculus GN=Lars PE=1 SV=2	CaN-KO
Q9Z204	HNRPC_MOUSE	sp|Q9Z204|HNRPC_MOUSE Heterogeneous nuclear ribonucleoproteins C1/C2 OS=Mus musculus GN=Hnrnpc PE=1 SV=1	CaN-KO
P02535	K1C10_MOUSE	sp|P02535|K1C10_MOUSE Keratin, type I cytoskeletal 10 OS=Mus musculus GN=Krt10 PE=1 SV=3	CaN-KO
P62492	RB11A_MOUSE	sp|P62492|RB11A_MOUSE Ras-related protein Rab-11A OS=Mus musculus GN=Rab11a PE=1 SV=3	CaN-KO
Q8CH18	CCAR1_MOUSE	sp|Q8CH18|CCAR1_MOUSE Cell division cycle and apoptosis regulator protein 1 OS=Mus musculus GN=Ccar1 PE=1 SV=1	CaN-KO
Q9EQ06-2	DHB11_MOUSE	sp|Q9EQ06-2|DHB11_MOUSE Isoform 2 of Estradiol 17-beta-dehydrogenase 11 OS=Mus musculus GN=Hsd17b11	CaN-KO
Q9D819	IPYR_MOUSE	sp|Q9D819|IPYR_MOUSE Inorganic pyrophosphatase OS=Mus musculus GN=Ppa1 PE=1 SV=1	CaN-KO
Q69ZN7	MYOF_MOUSE	sp|Q69ZN7|MYOF_MOUSE Myoferlin OS=Mus musculus GN=Myof PE=1 SV=2	CaN-KO
P49312	ROA1_MOUSE	sp|P49312|ROA1_MOUSE Heterogeneous nuclear ribonucleoprotein A1 OS=Mus musculus GN=Hnrnpa1 PE=1 SV=2	CaN-KO
P50516	VATA_MOUSE	sp|P50516|VATA_MOUSE V-type proton ATPase catalytic subunit A OS=Mus musculus GN=Atp6v1a PE=1 SV=2	CaN-KO
Q63844	MK03_MOUSE	sp|Q63844|MK03_MOUSE Mitogen-activated protein kinase 3 OS=Mus musculus GN=Mapk3 PE=1 SV=5	CaN-KO
Q9DCF9	SSRG_MOUSE	sp|Q9DCF9|SSRG_MOUSE Translocon-associated protein subunit gamma OS=Mus musculus GN=Ssr3 PE=1 SV=1	CaN-KO
O70475	UGDH_MOUSE	sp|O70475|UGDH_MOUSE UDP-glucose 6-dehydrogenase OS=Mus musculus GN=Ugdh PE=1 SV=1	CaN-KO
O88952	LIN7C_MOUSE	sp|O88952|LIN7C_MOUSE Protein lin-7 homolog C OS=Mus musculus GN=Lin7c PE=1 SV=2	CaN-KO
Q62425	NDUA4_MOUSE	sp|Q62425|NDUA4_MOUSE Cytochrome c oxidase subunit NDUFA4 OS=Mus musculus GN=Ndufa4 PE=1 SV=2	CaN-KO
P31786	ACBP_MOUSE	sp|P31786|ACBP_MOUSE Acyl-CoA-binding protein OS=Mus musculus GN=Dbi PE=1 SV=2	CaN-KO
P10852	4F2_MOUSE	sp|P10852|4F2_MOUSE 4F2 cell-surface antigen heavy chain OS=Mus musculus GN=Slc3a2 PE=1 SV=1	CaN-KO
Q61598	GDIB_MOUSE	sp|Q61598|GDIB_MOUSE Rab GDP dissociation inhibitor beta OS=Mus musculus GN=Gdi2 PE=1 SV=1	CaN-KO
Q3UHJ0	AAK1_MOUSE	sp|Q3UHJ0|AAK1_MOUSE AP2-associated protein kinase 1 OS=Mus musculus GN=Aak1 PE=1 SV=2	CaN-KO
Q8BU31	RAP2C_MOUSE	sp|Q8BU31|RAP2C_MOUSE Ras-related protein Rap-2c OS=Mus musculus GN=Rap2c PE=1 SV=1	CaN-KO
Q8R5M8	CADM1_MOUSE	sp|Q8R5M8|CADM1_MOUSE Cell adhesion molecule 1 OS=Mus musculus GN=Cadm1 PE=1 SV=2	CaN-KO
Q9CZY3	UB2V1_MOUSE	sp|Q9CZY3|UB2V1_MOUSE Ubiquitin-conjugating enzyme E2 variant 1 OS=Mus musculus GN=Ube2v1 PE=1 SV=1	CaN-KO
Q62417	SRBS1_MOUSE	sp|Q62417|SRBS1_MOUSE Sorbin and SH3 domain-containing protein 1 OS=Mus musculus GN=Sorbs1 PE=1 SV=2	CaN-KO
P97290	IC1_MOUSE	sp|P97290|IC1_MOUSE Plasma protease C1 inhibitor OS=Mus musculus GN=Serping1 PE=1 SV=3	CaN-KO
P68433	H31_MOUSE	sp|P68433|H31_MOUSE Histone H3.1 OS=Mus musculus GN=Hist1h3a PE=1 SV=2	CaN-KO
Q9D7G0	PRPS1_MOUSE	sp|Q9D7G0|PRPS1_MOUSE Ribose-phosphate pyrophosphokinase 1 OS=Mus musculus GN=Prps1 PE=1 SV=4	CaN-KO
Q60605	MYL6_MOUSE	sp|Q60605|MYL6_MOUSE Myosin light polypeptide 6 OS=Mus musculus GN=Myl6 PE=1 SV=3	CaN-KO
Q61554	FBN1_MOUSE	sp|Q61554|FBN1_MOUSE Fibrillin-1 OS=Mus musculus GN=Fbn1 PE=1 SV=2	CaN-KO
P02535-2	K1C10_MOUSE	sp|P02535-2|K1C10_MOUSE Isoform 2 of Keratin, type I cytoskeletal 10 OS=Mus musculus GN=Krt10	CaN-KO
Q8BHI7	ELOV5_MOUSE	sp|Q8BHI7|ELOV5_MOUSE Elongation of very long chain fatty acids protein 5 OS=Mus musculus GN=Elovl5 PE=1 SV=1	CaN-KO
Q61656	DDX5_MOUSE	sp|Q61656|DDX5_MOUSE Probable ATP-dependent RNA helicase DDX5 OS=Mus musculus GN=Ddx5 PE=1 SV=2	CaN-KO
P29416	HEXA_MOUSE	sp|P29416|HEXA_MOUSE Beta-hexosaminidase subunit alpha OS=Mus musculus GN=Hexa PE=1 SV=2	CaN-KO
Q91V41	RAB14_MOUSE	sp|Q91V41|RAB14_MOUSE Ras-related protein Rab-14 OS=Mus musculus GN=Rab14 PE=1 SV=3	CaN-KO
O55022	PGRC1_MOUSE	sp|O55022|PGRC1_MOUSE Membrane-associated progesterone receptor component 1 OS=Mus musculus GN=Pgrmc1 PE=1 SV=4	CaN-KO
Q62093	SRSF2_MOUSE	sp|Q62093|SRSF2_MOUSE Serine/arginine-rich splicing factor 2 OS=Mus musculus GN=Srsf2 PE=1 SV=4	CaN-KO
Q8VHX6	FLNC_MOUSE	sp|Q8VHX6|FLNC_MOUSE Filamin-C OS=Mus musculus GN=Flnc PE=1 SV=3	CaN-KO
O55029	COPB2_MOUSE	sp|O55029|COPB2_MOUSE Coatomer subunit beta' OS=Mus musculus GN=Copb2 PE=1 SV=2	CaN-KO
Q9CX56	PSMD8_MOUSE	sp|Q9CX56|PSMD8_MOUSE 26S proteasome non-ATPase regulatory subunit 8 OS=Mus musculus GN=Psmd8 PE=1 SV=2	CaN-KO
Q8K2B3	SDHA_MOUSE	sp|Q8K2B3|SDHA_MOUSE Succinate dehydrogenase [ubiquinone] flavoprotein subunit, mitochondrial OS=Mus musculus GN=Sdha PE=1 SV=1	CaN-KO
O35609	SCAM3_MOUSE	sp|O35609|SCAM3_MOUSE Secretory carrier-associated membrane protein 3 OS=Mus musculus GN=Scamp3 PE=1 SV=3	CaN-KO
Q91X72	HEMO_MOUSE	sp|Q91X72|HEMO_MOUSE Hemopexin OS=Mus musculus GN=Hpx PE=1 SV=2	CaN-KO
P47811-3	MK14_MOUSE	sp|P47811-3|MK14_MOUSE Isoform 3 of Mitogen-activated protein kinase 14 OS=Mus musculus GN=Mapk14	CaN-KO
P21460	CYTC_MOUSE	sp|P21460|CYTC_MOUSE Cystatin-C OS=Mus musculus GN=Cst3 PE=1 SV=2	CaN-KO
Q9QXS6	DREB_MOUSE	sp|Q9QXS6|DREB_MOUSE Drebrin OS=Mus musculus GN=Dbn1 PE=1 SV=4	CaN-KO
Q6IRU5	CLCB_MOUSE	sp|Q6IRU5|CLCB_MOUSE Clathrin light chain B OS=Mus musculus GN=Cltb PE=1 SV=1	CaN-KO
Q9Z2W0	DNPEP_MOUSE	sp|Q9Z2W0|DNPEP_MOUSE Aspartyl aminopeptidase OS=Mus musculus GN=Dnpep PE=1 SV=2	CaN-KO
P26883	FKB1A_MOUSE	sp|P26883|FKB1A_MOUSE Peptidyl-prolyl cis-trans isomerase FKBP1A OS=Mus musculus GN=Fkbp1a PE=1 SV=2	CaN-KO
G3X982	AOXC_MOUSE	sp|G3X982|AOXC_MOUSE Aldehyde oxidase 3 OS=Mus musculus GN=Aox3 PE=1 SV=1	CaN-KO
Q9ET54	PALLD_MOUSE	sp|Q9ET54|PALLD_MOUSE Palladin OS=Mus musculus GN=Palld PE=1 SV=2	CaN-KO
P01029	CO4B_MOUSE	sp|P01029|CO4B_MOUSE Complement C4-B OS=Mus musculus GN=C4b PE=1 SV=3	CaN-KO
Q62376	RU17_MOUSE	sp|Q62376|RU17_MOUSE U1 small nuclear ribonucleoprotein 70 kDa OS=Mus musculus GN=Snrnp70 PE=1 SV=2	CaN-KO
Q99PU5	ACBG1_MOUSE	sp|Q99PU5|ACBG1_MOUSE Long-chain-fatty-acid--CoA ligase ACSBG1 OS=Mus musculus GN=Acsbg1 PE=1 SV=1	CaN-KO
P63330	PP2AA_MOUSE	sp|P63330|PP2AA_MOUSE Serine/threonine-protein phosphatase 2A catalytic subunit alpha isoform OS=Mus musculus GN=Ppp2ca PE=1 SV=1	CaN-KO
Q3U3R4-3	LMF1_MOUSE	sp|Q3U3R4-3|LMF1_MOUSE Isoform 3 of Lipase maturation factor 1 OS=Mus musculus GN=Lmf1	CaN-KO
Q6PB93	GALT2_MOUSE	sp|Q6PB93|GALT2_MOUSE Polypeptide N-acetylgalactosaminyltransferase 2 OS=Mus musculus GN=Galnt2 PE=1 SV=1	CaN-KO
Q9QXS1-3	PLEC_MOUSE	sp|Q9QXS1-3|PLEC_MOUSE Isoform PLEC-1A of Plectin OS=Mus musculus GN=Plec	CaN-KO
Q9CQG2-2	MET16_MOUSE	sp|Q9CQG2-2|MET16_MOUSE Isoform 2 of U6 small nuclear RNA (adenine-(43)-N(6))-methyltransferase OS=Mus musculus GN=Mettl16	CaN-KO
Q8BJ71	NUP93_MOUSE	sp|Q8BJ71|NUP93_MOUSE Nuclear pore complex protein Nup93 OS=Mus musculus GN=Nup93 PE=1 SV=1	CaN-KO
P03995-2	GFAP_MOUSE	sp|P03995-2|GFAP_MOUSE Isoform 2 of Glial fibrillary acidic protein OS=Mus musculus GN=Gfap	CaN-KO
Q9Z172	SUMO3_MOUSE	sp|Q9Z172|SUMO3_MOUSE Small ubiquitin-related modifier 3 OS=Mus musculus GN=Sumo3 PE=1 SV=1	CaN-KO
Q9QZQ8	H2AY_MOUSE	sp|Q9QZQ8|H2AY_MOUSE Core histone macro-H2A.1 OS=Mus musculus GN=H2afy PE=1 SV=3	CaN-KO
Q9CVB6	ARPC2_MOUSE	sp|Q9CVB6|ARPC2_MOUSE Actin-related protein 2/3 complex subunit 2 OS=Mus musculus GN=Arpc2 PE=1 SV=3	CaN-KO
Q91WP6	SPA3N_MOUSE	sp|Q91WP6|SPA3N_MOUSE Serine protease inhibitor A3N OS=Mus musculus GN=Serpina3n PE=1 SV=1	CaN-KO
Q8BGD9	IF4B_MOUSE	sp|Q8BGD9|IF4B_MOUSE Eukaryotic translation initiation factor 4B OS=Mus musculus GN=Eif4b PE=1 SV=1	CaN-KO
O55143	AT2A2_MOUSE	sp|O55143|AT2A2_MOUSE Sarcoplasmic/endoplasmic reticulum calcium ATPase 2 OS=Mus musculus GN=Atp2a2 PE=1 SV=2	CaN-KO
P14602	HSPB1_MOUSE	sp|P14602|HSPB1_MOUSE Heat shock protein beta-1 OS=Mus musculus GN=Hspb1 PE=1 SV=3	CaN-KO
Q9QXK3	COPG2_MOUSE	sp|Q9QXK3|COPG2_MOUSE Coatomer subunit gamma-2 OS=Mus musculus GN=Copg2 PE=1 SV=1	CaN-KO
P21619	LMNB2_MOUSE	sp|P21619|LMNB2_MOUSE Lamin-B2 OS=Mus musculus GN=Lmnb2 PE=1 SV=2	CaN-KO
P27661	H2AX_MOUSE	sp|P27661|H2AX_MOUSE Histone H2AX OS=Mus musculus GN=H2afx PE=1 SV=2	CaN-KO
P97820	M4K4_MOUSE	sp|P97820|M4K4_MOUSE Mitogen-activated protein kinase kinase kinase kinase 4 OS=Mus musculus GN=Map4k4 PE=1 SV=1	CaN-KO
Q791V5	MTCH2_MOUSE	sp|Q791V5|MTCH2_MOUSE Mitochondrial carrier homolog 2 OS=Mus musculus GN=Mtch2 PE=1 SV=1	CaN-KO
P62311	LSM3_MOUSE	sp|P62311|LSM3_MOUSE U6 snRNA-associated Sm-like protein LSm3 OS=Mus musculus GN=Lsm3 PE=1 SV=2	CaN-KO
Q9CWM4	PFD1_MOUSE	sp|Q9CWM4|PFD1_MOUSE Prefoldin subunit 1 OS=Mus musculus GN=Pfdn1 PE=1 SV=1	CaN-KO
Q9QZD9	EIF3I_MOUSE	sp|Q9QZD9|EIF3I_MOUSE Eukaryotic translation initiation factor 3 subunit I OS=Mus musculus GN=Eif3i PE=1 SV=1	CaN-KO
Q99NB9	SF3B1_MOUSE	sp|Q99NB9|SF3B1_MOUSE Splicing factor 3B subunit 1 OS=Mus musculus GN=Sf3b1 PE=1 SV=1	CaN-KO
O88343-2	S4A4_MOUSE	sp|O88343-2|S4A4_MOUSE Isoform 2 of Electrogenic sodium bicarbonate cotransporter 1 OS=Mus musculus GN=Slc4a4	CaN-KO
P56379	68MP_MOUSE	sp|P56379|68MP_MOUSE 6.8 kDa mitochondrial proteolipid OS=Mus musculus GN=Mp68 PE=1 SV=1	CaN-KO
Q9ET80	JPH1_MOUSE	sp|Q9ET80|JPH1_MOUSE Junctophilin-1 OS=Mus musculus GN=Jph1 PE=1 SV=1	CaN-KO
Q8VBV7	CSN8_MOUSE	sp|Q8VBV7|CSN8_MOUSE COP9 signalosome complex subunit 8 OS=Mus musculus GN=Cops8 PE=1 SV=1	CaN-KO
Q61702	ITIH1_MOUSE	sp|Q61702|ITIH1_MOUSE Inter-alpha-trypsin inhibitor heavy chain H1 OS=Mus musculus GN=Itih1 PE=1 SV=2	CaN-KO
Q9CQV8	1433B_MOUSE	sp|Q9CQV8|1433B_MOUSE 14-3-3 protein beta/alpha OS=Mus musculus GN=Ywhab PE=1 SV=3	CaN-KO
Q8CHH9	SEPT8_MOUSE	sp|Q8CHH9|SEPT8_MOUSE Septin-8 OS=Mus musculus GN=Sept8 PE=1 SV=4	CaN-KO
Q8BX10-2	PGAM5_MOUSE	sp|Q8BX10-2|PGAM5_MOUSE Isoform 2 of Serine/threonine-protein phosphatase PGAM5, mitochondrial OS=Mus musculus GN=Pgam5	CaN-KO
Q3UTJ2	SRBS2_MOUSE	sp|Q3UTJ2|SRBS2_MOUSE Sorbin and SH3 domain-containing protein 2 OS=Mus musculus GN=Sorbs2 PE=1 SV=2	CaN-KO
Q61703	ITIH2_MOUSE	sp|Q61703|ITIH2_MOUSE Inter-alpha-trypsin inhibitor heavy chain H2 OS=Mus musculus GN=Itih2 PE=1 SV=1	CaN-KO
Q9EPU0	RENT1_MOUSE	sp|Q9EPU0|RENT1_MOUSE Regulator of nonsense transcripts 1 OS=Mus musculus GN=Upf1 PE=1 SV=2	CaN-KO
P37889	FBLN2_MOUSE	sp|P37889|FBLN2_MOUSE Fibulin-2 OS=Mus musculus GN=Fbln2 PE=1 SV=2	CaN-KO
Q99M71	EPDR1_MOUSE	sp|Q99M71|EPDR1_MOUSE Mammalian ependymin-related protein 1 OS=Mus musculus GN=Epdr1 PE=1 SV=1	CaN-KO
P50429	ARSB_MOUSE	sp|P50429|ARSB_MOUSE Arylsulfatase B OS=Mus musculus GN=Arsb PE=1 SV=3	CaN-KO
Q60668	HNRPD_MOUSE	sp|Q60668|HNRPD_MOUSE Heterogeneous nuclear ribonucleoprotein D0 OS=Mus musculus GN=Hnrnpd PE=1 SV=2	CaN-KO
P62892	RL39_MOUSE	sp|P62892|RL39_MOUSE 60S ribosomal protein L39 OS=Mus musculus GN=Rpl39 PE=1 SV=2	CaN-KO
Q61598	GDIB_MOUSE	sp|Q61598|GDIB_MOUSE Rab GDP dissociation inhibitor beta OS=Mus musculus GN=Gdi2 PE=1 SV=1 sp|Q61598|GDIB_MOUSE	Ctr
O35639	ANXA3_MOUSE	sp|O35639|ANXA3_MOUSE Annexin A3 OS=Mus musculus GN=Anxa3 PE=1 SV=4 sp|O35639|ANXA3_MOUSE	Ctr
Q91X72	HEMO_MOUSE	sp|Q91X72|HEMO_MOUSE Hemopexin OS=Mus musculus GN=Hpx PE=1 SV=2 sp|Q91X72|HEMO_MOUSE	Ctr
P70670	NACAM_MOUSE	sp|P70670|NACAM_MOUSE Nascent polypeptide-associated complex subunit alpha, muscle-specific form OS=Mus musculus GN=Naca PE=1 SV=2 sp|P70670|NACAM_MOUSE	Ctr
P07356	ANXA2_MOUSE	sp|P07356|ANXA2_MOUSE Annexin A2 OS=Mus musculus GN=Anxa2 PE=1 SV=2 sp|P07356|ANXA2_MOUSE	Ctr
E9PV24-2	FIBA_MOUSE	sp|E9PV24-2|FIBA_MOUSE Isoform 2 of Fibrinogen alpha chain OS=Mus musculus GN=Fga	Ctr
Q9JIW9	RALB_MOUSE	sp|Q9JIW9|RALB_MOUSE Ras-related protein Ral-B OS=Mus musculus GN=Ralb PE=1 SV=1 sp|Q9JIW9|RALB_MOUSE	Ctr
Q9D554	SF3A3_MOUSE	sp|Q9D554|SF3A3_MOUSE Splicing factor 3A subunit 3 OS=Mus musculus GN=Sf3a3 PE=1 SV=2	Ctr
Q9D051	ODPB_MOUSE	sp|Q9D051|ODPB_MOUSE Pyruvate dehydrogenase E1 component subunit beta, mitochondrial OS=Mus musculus GN=Pdhb PE=1 SV=1 sp|Q9D051|ODPB_MOUSE	Ctr
Q68EF8	RPGFL_MOUSE	sp|Q68EF8|RPGFL_MOUSE Rap guanine nucleotide exchange factor-like 1 OS=Mus musculus GN=Rapgefl1 PE=1 SV=2	Ctr
Q8CGP1	H2B1K_MOUSE	sp|Q8CGP1|H2B1K_MOUSE Histone H2B type 1-K OS=Mus musculus GN=Hist1h2bk PE=1 SV=3	Ctr
Q9CY28	GTPB8_MOUSE	sp|Q9CY28|GTPB8_MOUSE GTP-binding protein 8 OS=Mus musculus GN=Gtpbp8 PE=2 SV=1	Ctr
Q8VEK3	HNRPU_MOUSE	sp|Q8VEK3|HNRPU_MOUSE Heterogeneous nuclear ribonucleoprotein U OS=Mus musculus GN=Hnrnpu PE=1 SV=1 sp|Q8VEK3|HNRPU_MOUSE	Ctr
P62858	RS28_MOUSE	sp|P62858|RS28_MOUSE 40S ribosomal protein S28 OS=Mus musculus GN=Rps28 PE=1 SV=1 sp|P62858|RS28_MOUSE	Ctr
Q9ET54-2	PALLD_MOUSE	sp|Q9ET54-2|PALLD_MOUSE Isoform 2 of Palladin OS=Mus musculus GN=Palld	Ctr
Q8BMF5	GRIK4_MOUSE	sp|Q8BMF5|GRIK4_MOUSE Glutamate receptor ionotropic, kainate 4 OS=Mus musculus GN=Grik4 PE=2 SV=2	Ctr
Q60605-2	MYL6_MOUSE	sp|Q60605-2|MYL6_MOUSE Isoform Smooth muscle of Myosin light polypeptide 6 OS=Mus musculus GN=Myl6 sp|Q60605-2|MYL6_MOUSE	Ctr
P11352	GPX1_MOUSE	sp|P11352|GPX1_MOUSE Glutathione peroxidase 1 OS=Mus musculus GN=Gpx1 PE=1 SV=2 sp|P11352|GPX1_MOUSE	Ctr
O08759-2	UBE3A_MOUSE	sp|O08759-2|UBE3A_MOUSE Isoform 2 of Ubiquitin-protein ligase E3A OS=Mus musculus GN=Ube3a	Ctr
P61759	PFD3_MOUSE	sp|P61759|PFD3_MOUSE Prefoldin subunit 3 OS=Mus musculus GN=Vbp1 PE=1 SV=2 sp|P61759|PFD3_MOUSE	Ctr
P68510	1433F_MOUSE	sp|P68510|1433F_MOUSE 14-3-3 protein eta OS=Mus musculus GN=Ywhah PE=1 SV=2 sp|P68510|1433F_MOUSE	Ctr
P03995	GFAP_MOUSE	sp|P03995|GFAP_MOUSE Glial fibrillary acidic protein OS=Mus musculus GN=Gfap PE=1 SV=4 sp|P03995|GFAP_MOUSE	Ctr
P80316	TCPE_MOUSE	sp|P80316|TCPE_MOUSE T-complex protein 1 subunit epsilon OS=Mus musculus GN=Cct5 PE=1 SV=1 sp|P80316|TCPE_MOUSE	Ctr
Q9JLQ2	GIT2_MOUSE	sp|Q9JLQ2|GIT2_MOUSE ARF GTPase-activating protein GIT2 OS=Mus musculus GN=Git2 PE=1 SV=2 sp|Q9JLQ2|GIT2_MOUSE	Ctr
P30412	PPIC_MOUSE	sp|P30412|PPIC_MOUSE Peptidyl-prolyl cis-trans isomerase C OS=Mus musculus GN=Ppic PE=1 SV=1 sp|P30412|PPIC_MOUSE	Ctr
P70372	ELAV1_MOUSE	sp|P70372|ELAV1_MOUSE ELAV-like protein 1 OS=Mus musculus GN=Elavl1 PE=1 SV=2 sp|P70372|ELAV1_MOUSE	Ctr
P60867	RS20_MOUSE	sp|P60867|RS20_MOUSE 40S ribosomal protein S20 OS=Mus musculus GN=Rps20 PE=1 SV=1 sp|P60867|RS20_MOUSE	Ctr
Q8K310	MATR3_MOUSE	sp|Q8K310|MATR3_MOUSE Matrin-3 OS=Mus musculus GN=Matr3 PE=1 SV=1 sp|Q8K310|MATR3_MOUSE	Ctr
P50543	S10AB_MOUSE	sp|P50543|S10AB_MOUSE Protein S100-A11 OS=Mus musculus GN=S100a11 PE=1 SV=1	Ctr
P62984	RL40_MOUSE	sp|P62984|RL40_MOUSE Ubiquitin-60S ribosomal protein L40 OS=Mus musculus GN=Uba52 PE=1 SV=2 sp|P62984|RL40_MOUSE	Ctr
Q8R570	SNP47_MOUSE	sp|Q8R570|SNP47_MOUSE Synaptosomal-associated protein 47 OS=Mus musculus GN=Snap47 PE=1 SV=1 sp|Q8R570|SNP47_MOUSE	Ctr
Q64105	SPRE_MOUSE	sp|Q64105|SPRE_MOUSE Sepiapterin reductase OS=Mus musculus GN=Spr PE=1 SV=1	Ctr
P10922	H10_MOUSE	sp|P10922|H10_MOUSE Histone H1.0 OS=Mus musculus GN=H1f0 PE=2 SV=4 sp|P10922|H10_MOUSE	Ctr
Q8VCM8	NCLN_MOUSE	sp|Q8VCM8|NCLN_MOUSE Nicalin OS=Mus musculus GN=Ncln PE=1 SV=2	Ctr
Q9JKK7	TMOD2_MOUSE	sp|Q9JKK7|TMOD2_MOUSE Tropomodulin-2 OS=Mus musculus GN=Tmod2 PE=1 SV=2 sp|Q9JKK7|TMOD2_MOUSE	Ctr
P16546-2	SPTN1_MOUSE	sp|P16546-2|SPTN1_MOUSE Isoform 2 of Spectrin alpha chain, non-erythrocytic 1 OS=Mus musculus GN=Sptan1	Ctr
P28184	MT3_MOUSE	sp|P28184|MT3_MOUSE Metallothionein-3 OS=Mus musculus GN=Mt3 PE=1 SV=1 sp|P28184|MT3_MOUSE	Ctr
Q9CR68	UCRI_MOUSE	sp|Q9CR68|UCRI_MOUSE Cytochrome b-c1 complex subunit Rieske, mitochondrial OS=Mus musculus GN=Uqcrfs1 PE=1 SV=1	Ctr
P07901	HS90A_MOUSE	sp|P07901|HS90A_MOUSE Heat shock protein HSP 90-alpha OS=Mus musculus GN=Hsp90aa1 PE=1 SV=4 sp|P07901|HS90A_MOUSE	Ctr
Q9QZQ8	H2AY_MOUSE	sp|Q9QZQ8|H2AY_MOUSE Core histone macro-H2A.1 OS=Mus musculus GN=H2afy PE=1 SV=3 sp|Q9QZQ8|H2AY_MOUSE	Ctr
O35448	PPT2_MOUSE	sp|O35448|PPT2_MOUSE Lysosomal thioesterase PPT2 OS=Mus musculus GN=Ppt2 PE=1 SV=1	Ctr
Q9JKF1	IQGA1_MOUSE	sp|Q9JKF1|IQGA1_MOUSE Ras GTPase-activating-like protein IQGAP1 OS=Mus musculus GN=Iqgap1 PE=1 SV=2 sp|Q9JKF1|IQGA1_MOUSE	Ctr
P16858	G3P_MOUSE	sp|P16858|G3P_MOUSE Glyceraldehyde-3-phosphate dehydrogenase OS=Mus musculus GN=Gapdh PE=1 SV=2 sp|P16858|G3P_MOUSE	Ctr
Q7TT50	MRCKB_MOUSE	sp|Q7TT50|MRCKB_MOUSE Serine/threonine-protein kinase MRCK beta OS=Mus musculus GN=Cdc42bpb PE=1 SV=2	Ctr
Q02248	CTNB1_MOUSE	sp|Q02248|CTNB1_MOUSE Catenin beta-1 OS=Mus musculus GN=Ctnnb1 PE=1 SV=1 sp|Q02248|CTNB1_MOUSE	Ctr
Q9CQ62	DECR_MOUSE	sp|Q9CQ62|DECR_MOUSE 2,4-dienoyl-CoA reductase, mitochondrial OS=Mus musculus GN=Decr1 PE=1 SV=1 sp|Q9CQ62|DECR_MOUSE	Ctr
O08553	DPYL2_MOUSE	sp|O08553|DPYL2_MOUSE Dihydropyrimidinase-related protein 2 OS=Mus musculus GN=Dpysl2 PE=1 SV=2 sp|O08553|DPYL2_MOUSE	Ctr
Q9R0P5	DEST_MOUSE	sp|Q9R0P5|DEST_MOUSE Destrin OS=Mus musculus GN=Dstn PE=1 SV=3 sp|Q9R0P5|DEST_MOUSE	Ctr
Q8R5M8-2	CADM1_MOUSE	sp|Q8R5M8-2|CADM1_MOUSE Isoform 2 of Cell adhesion molecule 1 OS=Mus musculus GN=Cadm1	Ctr
P62264	RS14_MOUSE	sp|P62264|RS14_MOUSE 40S ribosomal protein S14 OS=Mus musculus GN=Rps14 PE=1 SV=3 sp|P62264|RS14_MOUSE	Ctr
Q8R066	C1QT4_MOUSE	sp|Q8R066|C1QT4_MOUSE Complement C1q tumor necrosis factor-related protein 4 OS=Mus musculus GN=C1qtnf4 PE=1 SV=1	Ctr
P47915	RL29_MOUSE	sp|P47915|RL29_MOUSE 60S ribosomal protein L29 OS=Mus musculus GN=Rpl29 PE=1 SV=2 sp|P47915|RL29_MOUSE	Ctr
Q9CPQ3	TOM22_MOUSE	sp|Q9CPQ3|TOM22_MOUSE Mitochondrial import receptor subunit TOM22 homolog OS=Mus musculus GN=Tomm22 PE=1 SV=3 sp|Q9CPQ3|TOM22_MOUSE	Ctr
Q9QUM9	PSA6_MOUSE	sp|Q9QUM9|PSA6_MOUSE Proteasome subunit alpha type-6 OS=Mus musculus GN=Psma6 PE=1 SV=1 sp|Q9QUM9|PSA6_MOUSE	Ctr
Q9JII6	AK1A1_MOUSE	sp|Q9JII6|AK1A1_MOUSE Alcohol dehydrogenase [NADP(+)] OS=Mus musculus GN=Akr1a1 PE=1 SV=3 sp|Q9JII6|AK1A1_MOUSE	Ctr
Q8BMS1	ECHA_MOUSE	sp|Q8BMS1|ECHA_MOUSE Trifunctional enzyme subunit alpha, mitochondrial OS=Mus musculus GN=Hadha PE=1 SV=1 sp|Q8BMS1|ECHA_MOUSE	Ctr
Q6ZWY3	RS27L_MOUSE	sp|Q6ZWY3|RS27L_MOUSE 40S ribosomal protein S27-like OS=Mus musculus GN=Rps27l PE=1 SV=3 sp|Q6ZWY3|RS27L_MOUSE	Ctr
Q9QXZ0	MACF1_MOUSE	sp|Q9QXZ0|MACF1_MOUSE Microtubule-actin cross-linking factor 1 OS=Mus musculus GN=Macf1 PE=1 SV=2 sp|Q9QXZ0|MACF1_MOUSE	Ctr
P57780	ACTN4_MOUSE	sp|P57780|ACTN4_MOUSE Alpha-actinin-4 OS=Mus musculus GN=Actn4 PE=1 SV=1 sp|P57780|ACTN4_MOUSE	Ctr
Q08091	CNN1_MOUSE	sp|Q08091|CNN1_MOUSE Calponin-1 OS=Mus musculus GN=Cnn1 PE=1 SV=1 sp|Q08091|CNN1_MOUSE	Ctr
P58252	EF2_MOUSE	sp|P58252|EF2_MOUSE Elongation factor 2 OS=Mus musculus GN=Eef2 PE=1 SV=2 sp|P58252|EF2_MOUSE	Ctr
P27661	H2AX_MOUSE	sp|P27661|H2AX_MOUSE Histone H2AX OS=Mus musculus GN=H2afx PE=1 SV=2 sp|P27661|H2AX_MOUSE	Ctr
Q9D379	HYEP_MOUSE	sp|Q9D379|HYEP_MOUSE Epoxide hydrolase 1 OS=Mus musculus GN=Ephx1 PE=1 SV=2 sp|Q9D379|HYEP_MOUSE	Ctr
P13020	GELS_MOUSE	sp|P13020|GELS_MOUSE Gelsolin OS=Mus musculus GN=Gsn PE=1 SV=3 sp|P13020|GELS_MOUSE	Ctr
Q9QYJ3	DNJB1_MOUSE	sp|Q9QYJ3|DNJB1_MOUSE DnaJ homolog subfamily B member 1 OS=Mus musculus GN=Dnajb1 PE=1 SV=3 sp|Q9QYJ3|DNJB1_MOUSE	Ctr
Q64012-2	RALY_MOUSE	sp|Q64012-2|RALY_MOUSE Isoform 1 of RNA-binding protein Raly OS=Mus musculus GN=Raly	Ctr
Q99PR8	HSPB2_MOUSE	sp|Q99PR8|HSPB2_MOUSE Heat shock protein beta-2 OS=Mus musculus GN=Hspb2 PE=1 SV=2	Ctr
Q02053	UBA1_MOUSE	sp|Q02053|UBA1_MOUSE Ubiquitin-like modifier-activating enzyme 1 OS=Mus musculus GN=Uba1 PE=1 SV=1 sp|Q02053|UBA1_MOUSE	Ctr
A6H630-2	ARMT1_MOUSE	sp|A6H630-2|ARMT1_MOUSE Isoform 2 of Protein-glutamate O-methyltransferase OS=Mus musculus GN=Armt1	Ctr
A2AJI0-2	MA7D1_MOUSE	sp|A2AJI0-2|MA7D1_MOUSE Isoform 2 of MAP7 domain-containing protein 1 OS=Mus musculus GN=Map7d1	Ctr
P20152	VIME_MOUSE	sp|P20152|VIME_MOUSE Vimentin OS=Mus musculus GN=Vim PE=1 SV=3 sp|P20152|VIME_MOUSE	Ctr
O35143	ATIF1_MOUSE	sp|O35143|ATIF1_MOUSE ATPase inhibitor, mitochondrial OS=Mus musculus GN=Atpif1 PE=1 SV=2 sp|O35143|ATIF1_MOUSE	Ctr
P0DP28	CALM3_MOUSE	sp|P0DP28|CALM3_MOUSE Calmodulin-3 OS=Mus musculus GN=Calm3 PE=1 SV=1 sp|P0DP28|CALM3_MOUSE	Ctr
Q8K4X7	PLCD_MOUSE	sp|Q8K4X7|PLCD_MOUSE 1-acyl-sn-glycerol-3-phosphate acyltransferase delta OS=Mus musculus GN=Agpat4 PE=1 SV=1 sp|Q8K4X7|PLCD_MOUSE	Ctr
Q8BHN3	GANAB_MOUSE	sp|Q8BHN3|GANAB_MOUSE Neutral alpha-glucosidase AB OS=Mus musculus GN=Ganab PE=1 SV=1 sp|Q8BHN3|GANAB_MOUSE	Ctr
P80314	TCPB_MOUSE	sp|P80314|TCPB_MOUSE T-complex protein 1 subunit beta OS=Mus musculus GN=Cct2 PE=1 SV=4 sp|P80314|TCPB_MOUSE	Ctr
P47964	RL36_MOUSE	sp|P47964|RL36_MOUSE 60S ribosomal protein L36 OS=Mus musculus GN=Rpl36 PE=3 SV=2 sp|P47964|RL36_MOUSE	Ctr
P19096	FAS_MOUSE	sp|P19096|FAS_MOUSE Fatty acid synthase OS=Mus musculus GN=Fasn PE=1 SV=2 sp|P19096|FAS_MOUSE	Ctr
P23116	EIF3A_MOUSE	sp|P23116|EIF3A_MOUSE Eukaryotic translation initiation factor 3 subunit A OS=Mus musculus GN=Eif3a PE=1 SV=5 sp|P23116|EIF3A_MOUSE	Ctr
P19324	SERPH_MOUSE	sp|P19324|SERPH_MOUSE Serpin H1 OS=Mus musculus GN=Serpinh1 PE=1 SV=3 sp|P19324|SERPH_MOUSE	Ctr
P51881	ADT2_MOUSE	sp|P51881|ADT2_MOUSE ADP/ATP translocase 2 OS=Mus musculus GN=Slc25a5 PE=1 SV=3 sp|P51881|ADT2_MOUSE	Ctr
Q08943-2	SSRP1_MOUSE	sp|Q08943-2|SSRP1_MOUSE Isoform 2 of FACT complex subunit SSRP1 OS=Mus musculus GN=Ssrp1	Ctr
O88569-2	ROA2_MOUSE	sp|O88569-2|ROA2_MOUSE Isoform 2 of Heterogeneous nuclear ribonucleoproteins A2/B1 OS=Mus musculus GN=Hnrnpa2b1	Ctr
Q99PL5	RRBP1_MOUSE	sp|Q99PL5|RRBP1_MOUSE Ribosome-binding protein 1 OS=Mus musculus GN=Rrbp1 PE=1 SV=2 sp|Q99PL5|RRBP1_MOUSE	Ctr
P70698	PYRG1_MOUSE	sp|P70698|PYRG1_MOUSE CTP synthase 1 OS=Mus musculus GN=Ctps1 PE=1 SV=2 sp|P70698|PYRG1_MOUSE	Ctr
Q6NVF9	CPSF6_MOUSE	sp|Q6NVF9|CPSF6_MOUSE Cleavage and polyadenylation specificity factor subunit 6 OS=Mus musculus GN=Cpsf6 PE=1 SV=1 sp|Q6NVF9|CPSF6_MOUSE	Ctr
P17710-2	HXK1_MOUSE	sp|P17710-2|HXK1_MOUSE Isoform HK1-SB of Hexokinase-1 OS=Mus musculus GN=Hk1	Ctr
P63028	TCTP_MOUSE	sp|P63028|TCTP_MOUSE Translationally-controlled tumor protein OS=Mus musculus GN=Tpt1 PE=1 SV=1 sp|P63028|TCTP_MOUSE	Ctr
P18608	HMGN1_MOUSE	sp|P18608|HMGN1_MOUSE Non-histone chromosomal protein HMG-14 OS=Mus musculus GN=Hmgn1 PE=1 SV=2 sp|P18608|HMGN1_MOUSE	Ctr
P63276	RS17_MOUSE	sp|P63276|RS17_MOUSE 40S ribosomal protein S17 OS=Mus musculus GN=Rps17 PE=1 SV=2 sp|P63276|RS17_MOUSE	Ctr
Q921G7	ETFD_MOUSE	sp|Q921G7|ETFD_MOUSE Electron transfer flavoprotein-ubiquinone oxidoreductase, mitochondrial OS=Mus musculus GN=Etfdh PE=1 SV=1 sp|Q921G7|ETFD_MOUSE	Ctr
Q60648	SAP3_MOUSE	sp|Q60648|SAP3_MOUSE Ganglioside GM2 activator OS=Mus musculus GN=Gm2a PE=1 SV=2 sp|Q60648|SAP3_MOUSE	Ctr
Q91VR2	ATPG_MOUSE	sp|Q91VR2|ATPG_MOUSE ATP synthase subunit gamma, mitochondrial OS=Mus musculus GN=Atp5c1 PE=1 SV=1 sp|Q91VR2|ATPG_MOUSE	Ctr
P62492	RB11A_MOUSE	sp|P62492|RB11A_MOUSE Ras-related protein Rab-11A OS=Mus musculus GN=Rab11a PE=1 SV=3 sp|P62492|RB11A_MOUSE	Ctr
Q9CPY7	AMPL_MOUSE	sp|Q9CPY7|AMPL_MOUSE Cytosol aminopeptidase OS=Mus musculus GN=Lap3 PE=1 SV=3 sp|Q9CPY7|AMPL_MOUSE	Ctr
P63024	VAMP3_MOUSE	sp|P63024|VAMP3_MOUSE Vesicle-associated membrane protein 3 OS=Mus musculus GN=Vamp3 PE=1 SV=1	Ctr
O70475	UGDH_MOUSE	sp|O70475|UGDH_MOUSE UDP-glucose 6-dehydrogenase OS=Mus musculus GN=Ugdh PE=1 SV=1 sp|O70475|UGDH_MOUSE	Ctr
P08003	PDIA4_MOUSE	sp|P08003|PDIA4_MOUSE Protein disulfide-isomerase A4 OS=Mus musculus GN=Pdia4 PE=1 SV=3 sp|P08003|PDIA4_MOUSE	Ctr
P27600	GNA12_MOUSE	sp|P27600|GNA12_MOUSE Guanine nucleotide-binding protein subunit alpha-12 OS=Mus musculus GN=Gna12 PE=1 SV=3	Ctr
P21619-2	LMNB2_MOUSE	sp|P21619-2|LMNB2_MOUSE Isoform B3 of Lamin-B2 OS=Mus musculus GN=Lmnb2	Ctr
Q9WUU7	CATZ_MOUSE	sp|Q9WUU7|CATZ_MOUSE Cathepsin Z OS=Mus musculus GN=Ctsz PE=1 SV=1 sp|Q9WUU7|CATZ_MOUSE	Ctr
P99024	TBB5_MOUSE	sp|P99024|TBB5_MOUSE Tubulin beta-5 chain OS=Mus musculus GN=Tubb5 PE=1 SV=1 sp|P99024|TBB5_MOUSE	Ctr
Q6PHZ2	KCC2D_MOUSE	sp|Q6PHZ2|KCC2D_MOUSE Calcium/calmodulin-dependent protein kinase type II subunit delta OS=Mus musculus GN=Camk2d PE=1 SV=1 sp|Q6PHZ2|KCC2D_MOUSE	Ctr
Q9JMH9-1	MY18A_MOUSE	sp|Q9JMH9-1|MY18A_MOUSE Isoform 1 of Unconventional myosin-XVIIIa OS=Mus musculus GN=Myo18a	Ctr
P63242	IF5A1_MOUSE	sp|P63242|IF5A1_MOUSE Eukaryotic translation initiation factor 5A-1 OS=Mus musculus GN=Eif5a PE=1 SV=2 sp|P63242|IF5A1_MOUSE	Ctr
P26041	MOES_MOUSE	sp|P26041|MOES_MOUSE Moesin OS=Mus musculus GN=Msn PE=1 SV=3 sp|P26041|MOES_MOUSE	Ctr
P03930	ATP8_MOUSE	sp|P03930|ATP8_MOUSE ATP synthase protein 8 OS=Mus musculus GN=Mtatp8 PE=1 SV=1 sp|P03930|ATP8_MOUSE	Ctr
Q9R1P4	PSA1_MOUSE	sp|Q9R1P4|PSA1_MOUSE Proteasome subunit alpha type-1 OS=Mus musculus GN=Psma1 PE=1 SV=1	Ctr
Q62028-2	PLA2R_MOUSE	sp|Q62028-2|PLA2R_MOUSE Isoform 2 of Secretory phospholipase A2 receptor OS=Mus musculus GN=Pla2r1	Ctr
Q6P5H2	NEST_MOUSE	sp|Q6P5H2|NEST_MOUSE Nestin OS=Mus musculus GN=Nes PE=1 SV=1 sp|Q6P5H2|NEST_MOUSE	Ctr
Q8BMF4	ODP2_MOUSE	sp|Q8BMF4|ODP2_MOUSE Dihydrolipoyllysine-residue acetyltransferase component of pyruvate dehydrogenase complex, mitochondrial OS=Mus musculus GN=Dlat PE=1 SV=2	Ctr
Q922U2	K2C5_MOUSE	sp|Q922U2|K2C5_MOUSE Keratin, type II cytoskeletal 5 OS=Mus musculus GN=Krt5 PE=1 SV=1 sp|Q922U2|K2C5_MOUSE	Ctr
Q99LX0	PARK7_MOUSE	sp|Q99LX0|PARK7_MOUSE Protein/nucleic acid deglycase DJ-1 OS=Mus musculus GN=Park7 PE=1 SV=1 sp|Q99LX0|PARK7_MOUSE	Ctr
Q62318	TIF1B_MOUSE	sp|Q62318|TIF1B_MOUSE Transcription intermediary factor 1-beta OS=Mus musculus GN=Trim28 PE=1 SV=3 sp|Q62318|TIF1B_MOUSE	Ctr
Q61316	HSP74_MOUSE	sp|Q61316|HSP74_MOUSE Heat shock 70 kDa protein 4 OS=Mus musculus GN=Hspa4 PE=1 SV=1 sp|Q61316|HSP74_MOUSE	Ctr
Q3UMF0-2	COBL1_MOUSE	sp|Q3UMF0-2|COBL1_MOUSE Isoform 2 of Cordon-bleu protein-like 1 OS=Mus musculus GN=Cobll1	Ctr
P40124	CAP1_MOUSE	sp|P40124|CAP1_MOUSE Adenylyl cyclase-associated protein 1 OS=Mus musculus GN=Cap1 PE=1 SV=4 sp|P40124|CAP1_MOUSE	Ctr
Q3UPL0-2	SC31A_MOUSE	sp|Q3UPL0-2|SC31A_MOUSE Isoform 2 of Protein transport protein Sec31A OS=Mus musculus GN=Sec31a	Ctr
Q64674	SPEE_MOUSE	sp|Q64674|SPEE_MOUSE Spermidine synthase OS=Mus musculus GN=Srm PE=1 SV=1 sp|Q64674|SPEE_MOUSE	Ctr
Q8CCS6-2	PABP2_MOUSE	sp|Q8CCS6-2|PABP2_MOUSE Isoform 2 of Polyadenylate-binding protein 2 OS=Mus musculus GN=Pabpn1	Ctr
P05063	ALDOC_MOUSE	sp|P05063|ALDOC_MOUSE Fructose-bisphosphate aldolase C OS=Mus musculus GN=Aldoc PE=1 SV=4	Ctr
O35609	SCAM3_MOUSE	sp|O35609|SCAM3_MOUSE Secretory carrier-associated membrane protein 3 OS=Mus musculus GN=Scamp3 PE=1 SV=3 sp|O35609|SCAM3_MOUSE	Ctr
Q99L04	DHRS1_MOUSE	sp|Q99L04|DHRS1_MOUSE Dehydrogenase/reductase SDR family member 1 OS=Mus musculus GN=Dhrs1 PE=1 SV=1 sp|Q99L04|DHRS1_MOUSE	Ctr
Q99JI6	RAP1B_MOUSE	sp|Q99JI6|RAP1B_MOUSE Ras-related protein Rap-1b OS=Mus musculus GN=Rap1b PE=1 SV=2 sp|Q99JI6|RAP1B_MOUSE	Ctr
P08752	GNAI2_MOUSE	sp|P08752|GNAI2_MOUSE Guanine nucleotide-binding protein G(i) subunit alpha-2 OS=Mus musculus GN=Gnai2 PE=1 SV=5 sp|P08752|GNAI2_MOUSE	Ctr
P62843	RS15_MOUSE	sp|P62843|RS15_MOUSE 40S ribosomal protein S15 OS=Mus musculus GN=Rps15 PE=1 SV=2 sp|P62843|RS15_MOUSE	Ctr
P60335	PCBP1_MOUSE	sp|P60335|PCBP1_MOUSE Poly(rC)-binding protein 1 OS=Mus musculus GN=Pcbp1 PE=1 SV=1 sp|P60335|PCBP1_MOUSE	Ctr
Q61941	NNTM_MOUSE	sp|Q61941|NNTM_MOUSE NAD(P) transhydrogenase, mitochondrial OS=Mus musculus GN=Nnt PE=1 SV=2 sp|Q61941|NNTM_MOUSE	Ctr
Q8BJ71-2	NUP93_MOUSE	sp|Q8BJ71-2|NUP93_MOUSE Isoform 2 of Nuclear pore complex protein Nup93 OS=Mus musculus GN=Nup93	Ctr
P62754	RS6_MOUSE	sp|P62754|RS6_MOUSE 40S ribosomal protein S6 OS=Mus musculus GN=Rps6 PE=1 SV=1 sp|P62754|RS6_MOUSE	Ctr
P11276	FINC_MOUSE	sp|P11276|FINC_MOUSE Fibronectin OS=Mus musculus GN=Fn1 PE=1 SV=4 sp|P11276|FINC_MOUSE	Ctr
P11499	HS90B_MOUSE	sp|P11499|HS90B_MOUSE Heat shock protein HSP 90-beta OS=Mus musculus GN=Hsp90ab1 PE=1 SV=3 sp|P11499|HS90B_MOUSE	Ctr
P53996-2	CNBP_MOUSE	sp|P53996-2|CNBP_MOUSE Isoform 2 of Cellular nucleic acid-binding protein OS=Mus musculus GN=Cnbp	Ctr
Q9D0R2	SYTC_MOUSE	sp|Q9D0R2|SYTC_MOUSE Threonine--tRNA ligase, cytoplasmic OS=Mus musculus GN=Tars PE=1 SV=2	Ctr
P97290	IC1_MOUSE	sp|P97290|IC1_MOUSE Plasma protease C1 inhibitor OS=Mus musculus GN=Serping1 PE=1 SV=3 sp|P97290|IC1_MOUSE	Ctr
P25444	RS2_MOUSE	sp|P25444|RS2_MOUSE 40S ribosomal protein S2 OS=Mus musculus GN=Rps2 PE=1 SV=3 sp|P25444|RS2_MOUSE	Ctr
P04186	CFAB_MOUSE	sp|P04186|CFAB_MOUSE Complement factor B OS=Mus musculus GN=Cfb PE=1 SV=2 sp|P04186|CFAB_MOUSE	Ctr
P47963	RL13_MOUSE	sp|P47963|RL13_MOUSE 60S ribosomal protein L13 OS=Mus musculus GN=Rpl13 PE=1 SV=3 sp|P47963|RL13_MOUSE	Ctr
Q8CF66	LTOR4_MOUSE	sp|Q8CF66|LTOR4_MOUSE Ragulator complex protein LAMTOR4 OS=Mus musculus GN=Lamtor4 PE=1 SV=2 sp|Q8CF66|LTOR4_MOUSE	Ctr
Q80X90	FLNB_MOUSE	sp|Q80X90|FLNB_MOUSE Filamin-B OS=Mus musculus GN=Flnb PE=1 SV=3 sp|Q80X90|FLNB_MOUSE	Ctr
Q6P1H6-2	ANKL2_MOUSE	sp|Q6P1H6-2|ANKL2_MOUSE Isoform 2 of Ankyrin repeat and LEM domain-containing protein 2 OS=Mus musculus GN=Ankle2	Ctr
Q61553	FSCN1_MOUSE	sp|Q61553|FSCN1_MOUSE Fascin OS=Mus musculus GN=Fscn1 PE=1 SV=4 sp|Q61553|FSCN1_MOUSE	Ctr
P17095-1	HMGA1_MOUSE	sp|P17095-1|HMGA1_MOUSE Isoform HMG-Y of High mobility group protein HMG-I/HMG-Y OS=Mus musculus GN=Hmga1	Ctr
P19536	COX5B_MOUSE	sp|P19536|COX5B_MOUSE Cytochrome c oxidase subunit 5B, mitochondrial OS=Mus musculus GN=Cox5b PE=1 SV=1 sp|P19536|COX5B_MOUSE	Ctr
Q7TMM9	TBB2A_MOUSE	sp|Q7TMM9|TBB2A_MOUSE Tubulin beta-2A chain OS=Mus musculus GN=Tubb2a PE=1 SV=1 sp|Q7TMM9|TBB2A_MOUSE	Ctr
P62874	GBB1_MOUSE	sp|P62874|GBB1_MOUSE Guanine nucleotide-binding protein G(I)/G(S)/G(T) subunit beta-1 OS=Mus musculus GN=Gnb1 PE=1 SV=3 sp|P62874|GBB1_MOUSE	Ctr
Q99L47	F10A1_MOUSE	sp|Q99L47|F10A1_MOUSE Hsc70-interacting protein OS=Mus musculus GN=St13 PE=1 SV=1 sp|Q99L47|F10A1_MOUSE	Ctr
P43274	H14_MOUSE	sp|P43274|H14_MOUSE Histone H1.4 OS=Mus musculus GN=Hist1h1e PE=1 SV=2 sp|P43274|H14_MOUSE	Ctr
P63323	RS12_MOUSE	sp|P63323|RS12_MOUSE 40S ribosomal protein S12 OS=Mus musculus GN=Rps12 PE=1 SV=2 sp|P63323|RS12_MOUSE	Ctr
P03995-2	GFAP_MOUSE	sp|P03995-2|GFAP_MOUSE Isoform 2 of Glial fibrillary acidic protein OS=Mus musculus GN=Gfap sp|P03995-2|GFAP_MOUSE	Ctr
P37804	TAGL_MOUSE	sp|P37804|TAGL_MOUSE Transgelin OS=Mus musculus GN=Tagln PE=1 SV=3 sp|P37804|TAGL_MOUSE	Ctr
Q61006-3	MUSK_MOUSE	sp|Q61006-3|MUSK_MOUSE Isoform 3 of Muscle, skeletal receptor tyrosine-protein kinase OS=Mus musculus GN=Musk	Ctr
Q9DCN2	NB5R3_MOUSE	sp|Q9DCN2|NB5R3_MOUSE NADH-cytochrome b5 reductase 3 OS=Mus musculus GN=Cyb5r3 PE=1 SV=3 sp|Q9DCN2|NB5R3_MOUSE	Ctr
P42125	ECI1_MOUSE	sp|P42125|ECI1_MOUSE Enoyl-CoA delta isomerase 1, mitochondrial OS=Mus musculus GN=Eci1 PE=1 SV=2 sp|P42125|ECI1_MOUSE	Ctr
Q99P72	RTN4_MOUSE	sp|Q99P72|RTN4_MOUSE Reticulon-4 OS=Mus musculus GN=Rtn4 PE=1 SV=2 sp|Q99P72|RTN4_MOUSE	Ctr
Q9CY58	PAIRB_MOUSE	sp|Q9CY58|PAIRB_MOUSE Plasminogen activator inhibitor 1 RNA-binding protein OS=Mus musculus GN=Serbp1 PE=1 SV=2 sp|Q9CY58|PAIRB_MOUSE	Ctr
Q925N1	SFXN4_MOUSE	sp|Q925N1|SFXN4_MOUSE Sideroflexin-4 OS=Mus musculus GN=Sfxn4 PE=2 SV=2	Ctr
Q8CAQ8	MIC60_MOUSE	sp|Q8CAQ8|MIC60_MOUSE MICOS complex subunit Mic60 OS=Mus musculus GN=Immt PE=1 SV=1 sp|Q8CAQ8|MIC60_MOUSE	Ctr
P57776-3	EF1D_MOUSE	sp|P57776-3|EF1D_MOUSE Isoform 3 of Elongation factor 1-delta OS=Mus musculus GN=Eef1d sp|P57776-3|EF1D_MOUSE	Ctr
Q61029	LAP2B_MOUSE	sp|Q61029|LAP2B_MOUSE Lamina-associated polypeptide 2, isoforms beta/delta/epsilon/gamma OS=Mus musculus GN=Tmpo PE=1 SV=4 sp|Q61029|LAP2B_MOUSE	Ctr
Q8VHX6	FLNC_MOUSE	sp|Q8VHX6|FLNC_MOUSE Filamin-C OS=Mus musculus GN=Flnc PE=1 SV=3 sp|Q8VHX6|FLNC_MOUSE	Ctr
O88643	PAK1_MOUSE	sp|O88643|PAK1_MOUSE Serine/threonine-protein kinase PAK 1 OS=Mus musculus GN=Pak1 PE=1 SV=1	Ctr
O54962	BAF_MOUSE	sp|O54962|BAF_MOUSE Barrier-to-autointegration factor OS=Mus musculus GN=Banf1 PE=1 SV=1 sp|O54962|BAF_MOUSE	Ctr
Q3THE2	ML12B_MOUSE	sp|Q3THE2|ML12B_MOUSE Myosin regulatory light chain 12B OS=Mus musculus GN=Myl12b PE=1 SV=2 sp|Q3THE2|ML12B_MOUSE	Ctr
P15379-2	CD44_MOUSE	sp|P15379-2|CD44_MOUSE Isoform 13 of CD44 antigen OS=Mus musculus GN=Cd44	Ctr
P62830	RL23_MOUSE	sp|P62830|RL23_MOUSE 60S ribosomal protein L23 OS=Mus musculus GN=Rpl23 PE=1 SV=1 sp|P62830|RL23_MOUSE	Ctr
O54734	OST48_MOUSE	sp|O54734|OST48_MOUSE Dolichyl-diphosphooligosaccharide--protein glycosyltransferase 48 kDa subunit OS=Mus musculus GN=Ddost PE=1 SV=2 sp|O54734|OST48_MOUSE	Ctr
Q80U57	RIMS3_MOUSE	sp|Q80U57|RIMS3_MOUSE Regulating synaptic membrane exocytosis protein 3 OS=Mus musculus GN=Rims3 PE=1 SV=2	Ctr
P59999	ARPC4_MOUSE	sp|P59999|ARPC4_MOUSE Actin-related protein 2/3 complex subunit 4 OS=Mus musculus GN=Arpc4 PE=1 SV=3 sp|P59999|ARPC4_MOUSE	Ctr
Q9D0E1	HNRPM_MOUSE	sp|Q9D0E1|HNRPM_MOUSE Heterogeneous nuclear ribonucleoprotein M OS=Mus musculus GN=Hnrnpm PE=1 SV=3 sp|Q9D0E1|HNRPM_MOUSE	Ctr
P62862	RS30_MOUSE	sp|P62862|RS30_MOUSE 40S ribosomal protein S30 OS=Mus musculus GN=Fau PE=1 SV=1 sp|P62862|RS30_MOUSE	Ctr
O70435	PSA3_MOUSE	sp|O70435|PSA3_MOUSE Proteasome subunit alpha type-3 OS=Mus musculus GN=Psma3 PE=1 SV=3 sp|O70435|PSA3_MOUSE	Ctr
P34884	MIF_MOUSE	sp|P34884|MIF_MOUSE Macrophage migration inhibitory factor OS=Mus musculus GN=Mif PE=1 SV=2 sp|P34884|MIF_MOUSE	Ctr
Q9DCW4	ETFB_MOUSE	sp|Q9DCW4|ETFB_MOUSE Electron transfer flavoprotein subunit beta OS=Mus musculus GN=Etfb PE=1 SV=3 sp|Q9DCW4|ETFB_MOUSE	Ctr
O09167	RL21_MOUSE	sp|O09167|RL21_MOUSE 60S ribosomal protein L21 OS=Mus musculus GN=Rpl21 PE=1 SV=3 sp|O09167|RL21_MOUSE	Ctr
P97447	FHL1_MOUSE	sp|P97447|FHL1_MOUSE Four and a half LIM domains protein 1 OS=Mus musculus GN=Fhl1 PE=1 SV=3 sp|P97447|FHL1_MOUSE	Ctr
Q6P5E4	UGGG1_MOUSE	sp|Q6P5E4|UGGG1_MOUSE UDP-glucose:glycoprotein glucosyltransferase 1 OS=Mus musculus GN=Uggt1 PE=1 SV=4	Ctr
P14148	RL7_MOUSE	sp|P14148|RL7_MOUSE 60S ribosomal protein L7 OS=Mus musculus GN=Rpl7 PE=1 SV=2 sp|P14148|RL7_MOUSE	Ctr
Q07813	BAX_MOUSE	sp|Q07813|BAX_MOUSE Apoptosis regulator BAX OS=Mus musculus GN=Bax PE=1 SV=1 sp|Q07813|BAX_MOUSE	Ctr
Q61792	LASP1_MOUSE	sp|Q61792|LASP1_MOUSE LIM and SH3 domain protein 1 OS=Mus musculus GN=Lasp1 PE=1 SV=1 sp|Q61792|LASP1_MOUSE	Ctr
P16045	LEG1_MOUSE	sp|P16045|LEG1_MOUSE Galectin-1 OS=Mus musculus GN=Lgals1 PE=1 SV=3 sp|P16045|LEG1_MOUSE	Ctr
P50247	SAHH_MOUSE	sp|P50247|SAHH_MOUSE Adenosylhomocysteinase OS=Mus musculus GN=Ahcy PE=1 SV=3	Ctr
P09405	NUCL_MOUSE	sp|P09405|NUCL_MOUSE Nucleolin OS=Mus musculus GN=Ncl PE=1 SV=2 sp|P09405|NUCL_MOUSE	Ctr
P29341	PABP1_MOUSE	sp|P29341|PABP1_MOUSE Polyadenylate-binding protein 1 OS=Mus musculus GN=Pabpc1 PE=1 SV=2 sp|P29341|PABP1_MOUSE	Ctr
Q9CPR4	RL17_MOUSE	sp|Q9CPR4|RL17_MOUSE 60S ribosomal protein L17 OS=Mus musculus GN=Rpl17 PE=1 SV=3 sp|Q9CPR4|RL17_MOUSE	Ctr
Q8R1A4	DOCK7_MOUSE	sp|Q8R1A4|DOCK7_MOUSE Dedicator of cytokinesis protein 7 OS=Mus musculus GN=Dock7 PE=1 SV=3 sp|Q8R1A4|DOCK7_MOUSE	Ctr
Q9CZ42-2	NNRD_MOUSE	sp|Q9CZ42-2|NNRD_MOUSE Isoform 2 of ATP-dependent (S)-NAD(P)H-hydrate dehydratase OS=Mus musculus GN=Naxd	Ctr
P97434-2	MPRIP_MOUSE	sp|P97434-2|MPRIP_MOUSE Isoform 2 of Myosin phosphatase Rho-interacting protein OS=Mus musculus GN=Mprip	Ctr
P35486	ODPA_MOUSE	sp|P35486|ODPA_MOUSE Pyruvate dehydrogenase E1 component subunit alpha, somatic form, mitochondrial OS=Mus musculus GN=Pdha1 PE=1 SV=1 sp|P35486|ODPA_MOUSE	Ctr
O89086	RBM3_MOUSE	sp|O89086|RBM3_MOUSE RNA-binding protein 3 OS=Mus musculus GN=Rbm3 PE=1 SV=1 sp|O89086|RBM3_MOUSE	Ctr
Q6IRU2	TPM4_MOUSE	sp|Q6IRU2|TPM4_MOUSE Tropomyosin alpha-4 chain OS=Mus musculus GN=Tpm4 PE=1 SV=3 sp|Q6IRU2|TPM4_MOUSE	Ctr
A2ASQ1-2	AGRIN_MOUSE	sp|A2ASQ1-2|AGRIN_MOUSE Isoform 2 of Agrin OS=Mus musculus GN=Agrn	Ctr
Q9Z1P6	NDUA7_MOUSE	sp|Q9Z1P6|NDUA7_MOUSE NADH dehydrogenase [ubiquinone] 1 alpha subcomplex subunit 7 OS=Mus musculus GN=Ndufa7 PE=1 SV=3 sp|Q9Z1P6|NDUA7_MOUSE	Ctr
P35564	CALX_MOUSE	sp|P35564|CALX_MOUSE Calnexin OS=Mus musculus GN=Canx PE=1 SV=1 sp|P35564|CALX_MOUSE	Ctr
Q9CY28	GTPB8_MOUSE	sp|Q9CY28|GTPB8_MOUSE GTP-binding protein 8 OS=Mus musculus GN=Gtpbp8 PE=2 SV=1 sp|Q9CY28|GTPB8_MOUSE	Ctr
P15864	H12_MOUSE	sp|P15864|H12_MOUSE Histone H1.2 OS=Mus musculus GN=Hist1h1c PE=1 SV=2 sp|P15864|H12_MOUSE	Ctr
Q9QUI0	RHOA_MOUSE	sp|Q9QUI0|RHOA_MOUSE Transforming protein RhoA OS=Mus musculus GN=Rhoa PE=1 SV=1 sp|Q9QUI0|RHOA_MOUSE	Ctr
Q64525	H2B2B_MOUSE	sp|Q64525|H2B2B_MOUSE Histone H2B type 2-B OS=Mus musculus GN=Hist2h2bb PE=1 SV=3 sp|Q64525|H2B2B_MOUSE	Ctr
Q9Z1N5	DX39B_MOUSE	sp|Q9Z1N5|DX39B_MOUSE Spliceosome RNA helicase Ddx39b OS=Mus musculus GN=Ddx39b PE=1 SV=1 sp|Q9Z1N5|DX39B_MOUSE	Ctr
P45376	ALDR_MOUSE	sp|P45376|ALDR_MOUSE Aldose reductase OS=Mus musculus GN=Akr1b1 PE=1 SV=3 sp|P45376|ALDR_MOUSE	Ctr
Q8VE37	RCC1_MOUSE	sp|Q8VE37|RCC1_MOUSE Regulator of chromosome condensation OS=Mus musculus GN=Rcc1 PE=1 SV=1	Ctr
P56959	FUS_MOUSE	sp|P56959|FUS_MOUSE RNA-binding protein FUS OS=Mus musculus GN=Fus PE=1 SV=1	Ctr
Q9QZQ8-2	H2AY_MOUSE	sp|Q9QZQ8-2|H2AY_MOUSE Isoform 1 of Core histone macro-H2A.1 OS=Mus musculus GN=H2afy	Ctr
Q8K2B3	SDHA_MOUSE	sp|Q8K2B3|SDHA_MOUSE Succinate dehydrogenase [ubiquinone] flavoprotein subunit, mitochondrial OS=Mus musculus GN=Sdha PE=1 SV=1 sp|Q8K2B3|SDHA_MOUSE	Ctr
Q8C1B7-2	SEP11_MOUSE	sp|Q8C1B7-2|SEP11_MOUSE Isoform 2 of Septin-11 OS=Mus musculus GN=Sept11	Ctr
P63325	RS10_MOUSE	sp|P63325|RS10_MOUSE 40S ribosomal protein S10 OS=Mus musculus GN=Rps10 PE=1 SV=1 sp|P63325|RS10_MOUSE	Ctr
Q501J6	DDX17_MOUSE	sp|Q501J6|DDX17_MOUSE Probable ATP-dependent RNA helicase DDX17 OS=Mus musculus GN=Ddx17 PE=1 SV=1	Ctr
P28798	GRN_MOUSE	sp|P28798|GRN_MOUSE Granulins OS=Mus musculus GN=Grn PE=1 SV=2 sp|P28798|GRN_MOUSE	Ctr
P62242	RS8_MOUSE	sp|P62242|RS8_MOUSE 40S ribosomal protein S8 OS=Mus musculus GN=Rps8 PE=1 SV=2 sp|P62242|RS8_MOUSE	Ctr
Q91VC3	IF4A3_MOUSE	sp|Q91VC3|IF4A3_MOUSE Eukaryotic initiation factor 4A-III OS=Mus musculus GN=Eif4a3 PE=1 SV=3 sp|Q91VC3|IF4A3_MOUSE	Ctr
P18572-2	BASI_MOUSE	sp|P18572-2|BASI_MOUSE Isoform 2 of Basigin OS=Mus musculus GN=Bsg	Ctr
Q61033	LAP2A_MOUSE	sp|Q61033|LAP2A_MOUSE Lamina-associated polypeptide 2, isoforms alpha/zeta OS=Mus musculus GN=Tmpo PE=1 SV=4	Ctr
Q08093	CNN2_MOUSE	sp|Q08093|CNN2_MOUSE Calponin-2 OS=Mus musculus GN=Cnn2 PE=1 SV=1 sp|Q08093|CNN2_MOUSE	Ctr
P62821	RAB1A_MOUSE	sp|P62821|RAB1A_MOUSE Ras-related protein Rab-1A OS=Mus musculus GN=Rab1A PE=1 SV=3 sp|P62821|RAB1A_MOUSE	Ctr
B2RSH2	GNAI1_MOUSE	sp|B2RSH2|GNAI1_MOUSE Guanine nucleotide-binding protein G(i) subunit alpha-1 OS=Mus musculus GN=Gnai1 PE=1 SV=1	Ctr
O70378	EMC8_MOUSE	sp|O70378|EMC8_MOUSE ER membrane protein complex subunit 8 OS=Mus musculus GN=Emc8 PE=1 SV=1 sp|O70378|EMC8_MOUSE	Ctr
Q9DAW9	CNN3_MOUSE	sp|Q9DAW9|CNN3_MOUSE Calponin-3 OS=Mus musculus GN=Cnn3 PE=1 SV=1 sp|Q9DAW9|CNN3_MOUSE	Ctr
Q791V5	MTCH2_MOUSE	sp|Q791V5|MTCH2_MOUSE Mitochondrial carrier homolog 2 OS=Mus musculus GN=Mtch2 PE=1 SV=1 sp|Q791V5|MTCH2_MOUSE	Ctr
P14869	RLA0_MOUSE	sp|P14869|RLA0_MOUSE 60S acidic ribosomal protein P0 OS=Mus musculus GN=Rplp0 PE=1 SV=3 sp|P14869|RLA0_MOUSE	Ctr
O70503	DHB12_MOUSE	sp|O70503|DHB12_MOUSE Very-long-chain 3-oxoacyl-CoA reductase OS=Mus musculus GN=Hsd17b12 PE=1 SV=1 sp|O70503|DHB12_MOUSE	Ctr
P35441	TSP1_MOUSE	sp|P35441|TSP1_MOUSE Thrombospondin-1 OS=Mus musculus GN=Thbs1 PE=1 SV=1 sp|P35441|TSP1_MOUSE	Ctr
Q7TMK9-2	HNRPQ_MOUSE	sp|Q7TMK9-2|HNRPQ_MOUSE Isoform 2 of Heterogeneous nuclear ribonucleoprotein Q OS=Mus musculus GN=Syncrip sp|Q7TMK9-2|HNRPQ_MOUSE	Ctr
Q9Z2I0	LETM1_MOUSE	sp|Q9Z2I0|LETM1_MOUSE Mitochondrial proton/calcium exchanger protein OS=Mus musculus GN=Letm1 PE=1 SV=1	Ctr
P61358	RL27_MOUSE	sp|P61358|RL27_MOUSE 60S ribosomal protein L27 OS=Mus musculus GN=Rpl27 PE=1 SV=2 sp|P61358|RL27_MOUSE	Ctr
P32883-2	RASK_MOUSE	sp|P32883-2|RASK_MOUSE Isoform 2B of GTPase KRas OS=Mus musculus GN=Kras	Ctr
Q99JY9	ARP3_MOUSE	sp|Q99JY9|ARP3_MOUSE Actin-related protein 3 OS=Mus musculus GN=Actr3 PE=1 SV=3 sp|Q99JY9|ARP3_MOUSE	Ctr
P62305	RUXE_MOUSE	sp|P62305|RUXE_MOUSE Small nuclear ribonucleoprotein E OS=Mus musculus GN=Snrpe PE=1 SV=1 sp|P62305|RUXE_MOUSE	Ctr
P26231	CTNA1_MOUSE	sp|P26231|CTNA1_MOUSE Catenin alpha-1 OS=Mus musculus GN=Ctnna1 PE=1 SV=1 sp|P26231|CTNA1_MOUSE	Ctr
P27773	PDIA3_MOUSE	sp|P27773|PDIA3_MOUSE Protein disulfide-isomerase A3 OS=Mus musculus GN=Pdia3 PE=1 SV=2 sp|P27773|PDIA3_MOUSE	Ctr
P50543	S10AB_MOUSE	sp|P50543|S10AB_MOUSE Protein S100-A11 OS=Mus musculus GN=S100a11 PE=1 SV=1 sp|P50543|S10AB_MOUSE	Ctr
P15532	NDKA_MOUSE	sp|P15532|NDKA_MOUSE Nucleoside diphosphate kinase A OS=Mus musculus GN=Nme1 PE=1 SV=1 sp|P15532|NDKA_MOUSE	Ctr
O08585	CLCA_MOUSE	sp|O08585|CLCA_MOUSE Clathrin light chain A OS=Mus musculus GN=Clta PE=1 SV=2	Ctr
Q9D3D9	ATPD_MOUSE	sp|Q9D3D9|ATPD_MOUSE ATP synthase subunit delta, mitochondrial OS=Mus musculus GN=Atp5d PE=1 SV=1 sp|Q9D3D9|ATPD_MOUSE	Ctr
Q9JHJ0	TMOD3_MOUSE	sp|Q9JHJ0|TMOD3_MOUSE Tropomodulin-3 OS=Mus musculus GN=Tmod3 PE=1 SV=1 sp|Q9JHJ0|TMOD3_MOUSE	Ctr
P05213	TBA1B_MOUSE	sp|P05213|TBA1B_MOUSE Tubulin alpha-1B chain OS=Mus musculus GN=Tuba1b PE=1 SV=2 sp|P05213|TBA1B_MOUSE	Ctr
P23927	CRYAB_MOUSE	sp|P23927|CRYAB_MOUSE Alpha-crystallin B chain OS=Mus musculus GN=Cryab PE=1 SV=2 sp|P23927|CRYAB_MOUSE	Ctr
Q9D1L9	LTOR5_MOUSE	sp|Q9D1L9|LTOR5_MOUSE Ragulator complex protein LAMTOR5 OS=Mus musculus GN=Lamtor5 PE=1 SV=1 sp|Q9D1L9|LTOR5_MOUSE	Ctr
P15379	CD44_MOUSE	sp|P15379|CD44_MOUSE CD44 antigen OS=Mus musculus GN=Cd44 PE=1 SV=3 sp|P15379|CD44_MOUSE	Ctr
Q61703	ITIH2_MOUSE	sp|Q61703|ITIH2_MOUSE Inter-alpha-trypsin inhibitor heavy chain H2 OS=Mus musculus GN=Itih2 PE=1 SV=1 sp|Q61703|ITIH2_MOUSE	Ctr
P63038	CH60_MOUSE	sp|P63038|CH60_MOUSE 60 kDa heat shock protein, mitochondrial OS=Mus musculus GN=Hspd1 PE=1 SV=1 sp|P63038|CH60_MOUSE	Ctr
P62962	PROF1_MOUSE	sp|P62962|PROF1_MOUSE Profilin-1 OS=Mus musculus GN=Pfn1 PE=1 SV=2 sp|P62962|PROF1_MOUSE	Ctr
P80315	TCPD_MOUSE	sp|P80315|TCPD_MOUSE T-complex protein 1 subunit delta OS=Mus musculus GN=Cct4 PE=1 SV=3 sp|P80315|TCPD_MOUSE	Ctr
Q9WTI7-2	MYO1C_MOUSE	sp|Q9WTI7-2|MYO1C_MOUSE Isoform 2 of Unconventional myosin-Ic OS=Mus musculus GN=Myo1c	Ctr
P05064	ALDOA_MOUSE	sp|P05064|ALDOA_MOUSE Fructose-bisphosphate aldolase A OS=Mus musculus GN=Aldoa PE=1 SV=2 sp|P05064|ALDOA_MOUSE	Ctr
Q922F4	TBB6_MOUSE	sp|Q922F4|TBB6_MOUSE Tubulin beta-6 chain OS=Mus musculus GN=Tubb6 PE=1 SV=1 sp|Q922F4|TBB6_MOUSE	Ctr
P58771	TPM1_MOUSE	sp|P58771|TPM1_MOUSE Tropomyosin alpha-1 chain OS=Mus musculus GN=Tpm1 PE=1 SV=1 sp|P58771|TPM1_MOUSE	Ctr
O88428	PAPS2_MOUSE	sp|O88428|PAPS2_MOUSE Bifunctional 3'-phosphoadenosine 5'-phosphosulfate synthase 2 OS=Mus musculus GN=Papss2 PE=1 SV=2 sp|O88428|PAPS2_MOUSE	Ctr
O55131	SEPT7_MOUSE	sp|O55131|SEPT7_MOUSE Septin-7 OS=Mus musculus GN=Sept7 PE=1 SV=1 sp|O55131|SEPT7_MOUSE	Ctr
Q8CI51	PDLI5_MOUSE	sp|Q8CI51|PDLI5_MOUSE PDZ and LIM domain protein 5 OS=Mus musculus GN=Pdlim5 PE=1 SV=4 sp|Q8CI51|PDLI5_MOUSE	Ctr
P47738	ALDH2_MOUSE	sp|P47738|ALDH2_MOUSE Aldehyde dehydrogenase, mitochondrial OS=Mus musculus GN=Aldh2 PE=1 SV=1 sp|P47738|ALDH2_MOUSE	Ctr
Q99020	ROAA_MOUSE	sp|Q99020|ROAA_MOUSE Heterogeneous nuclear ribonucleoprotein A/B OS=Mus musculus GN=Hnrnpab PE=1 SV=1	Ctr
Q64433	CH10_MOUSE	sp|Q64433|CH10_MOUSE 10 kDa heat shock protein, mitochondrial OS=Mus musculus GN=Hspe1 PE=1 SV=2 sp|Q64433|CH10_MOUSE	Ctr
P62806	H4_MOUSE	sp|P62806|H4_MOUSE Histone H4 OS=Mus musculus GN=Hist1h4a PE=1 SV=2 sp|P62806|H4_MOUSE	Ctr
Q9D786-2	HAUS5_MOUSE	sp|Q9D786-2|HAUS5_MOUSE Isoform 2 of HAUS augmin-like complex subunit 5 OS=Mus musculus GN=Haus5	Ctr
Q99K48	NONO_MOUSE	sp|Q99K48|NONO_MOUSE Non-POU domain-containing octamer-binding protein OS=Mus musculus GN=Nono PE=1 SV=3 sp|Q99K48|NONO_MOUSE	Ctr
Q6PHZ2-2	KCC2D_MOUSE	sp|Q6PHZ2-2|KCC2D_MOUSE Isoform 2 of Calcium/calmodulin-dependent protein kinase type II subunit delta OS=Mus musculus GN=Camk2d	Ctr
Q3TEA8-2	HP1B3_MOUSE	sp|Q3TEA8-2|HP1B3_MOUSE Isoform 2 of Heterochromatin protein 1-binding protein 3 OS=Mus musculus GN=Hp1bp3	Ctr
P51150	RAB7A_MOUSE	sp|P51150|RAB7A_MOUSE Ras-related protein Rab-7a OS=Mus musculus GN=Rab7a PE=1 SV=2 sp|P51150|RAB7A_MOUSE	Ctr
P63260	ACTG_MOUSE	sp|P63260|ACTG_MOUSE Actin, cytoplasmic 2 OS=Mus musculus GN=Actg1 PE=1 SV=1 sp|P63260|ACTG_MOUSE	Ctr
O70251	EF1B_MOUSE	sp|O70251|EF1B_MOUSE Elongation factor 1-beta OS=Mus musculus GN=Eef1b PE=1 SV=5 sp|O70251|EF1B_MOUSE	Ctr
P99027	RLA2_MOUSE	sp|P99027|RLA2_MOUSE 60S acidic ribosomal protein P2 OS=Mus musculus GN=Rplp2 PE=1 SV=3 sp|P99027|RLA2_MOUSE	Ctr
P16460	ASSY_MOUSE	sp|P16460|ASSY_MOUSE Argininosuccinate synthase OS=Mus musculus GN=Ass1 PE=1 SV=1 sp|P16460|ASSY_MOUSE	Ctr
O88569	ROA2_MOUSE	sp|O88569|ROA2_MOUSE Heterogeneous nuclear ribonucleoproteins A2/B1 OS=Mus musculus GN=Hnrnpa2b1 PE=1 SV=2 sp|O88569|ROA2_MOUSE	Ctr
O55222	ILK_MOUSE	sp|O55222|ILK_MOUSE Integrin-linked protein kinase OS=Mus musculus GN=Ilk PE=1 SV=2 sp|O55222|ILK_MOUSE	Ctr
Q9ERG0	LIMA1_MOUSE	sp|Q9ERG0|LIMA1_MOUSE LIM domain and actin-binding protein 1 OS=Mus musculus GN=Lima1 PE=1 SV=3 sp|Q9ERG0|LIMA1_MOUSE	Ctr
O88705	HCN3_MOUSE	sp|O88705|HCN3_MOUSE Potassium/sodium hyperpolarization-activated cyclic nucleotide-gated channel 3 OS=Mus musculus GN=Hcn3 PE=1 SV=1	Ctr
P32261	ANT3_MOUSE	sp|P32261|ANT3_MOUSE Antithrombin-III OS=Mus musculus GN=Serpinc1 PE=1 SV=1 sp|P32261|ANT3_MOUSE	Ctr
O88342	WDR1_MOUSE	sp|O88342|WDR1_MOUSE WD repeat-containing protein 1 OS=Mus musculus GN=Wdr1 PE=1 SV=3 sp|O88342|WDR1_MOUSE	Ctr
P56399	UBP5_MOUSE	sp|P56399|UBP5_MOUSE Ubiquitin carboxyl-terminal hydrolase 5 OS=Mus musculus GN=Usp5 PE=1 SV=1 sp|P56399|UBP5_MOUSE	Ctr
P19157	GSTP1_MOUSE	sp|P19157|GSTP1_MOUSE Glutathione S-transferase P 1 OS=Mus musculus GN=Gstp1 PE=1 SV=2 sp|P19157|GSTP1_MOUSE	Ctr
Q01853	TERA_MOUSE	sp|Q01853|TERA_MOUSE Transitional endoplasmic reticulum ATPase OS=Mus musculus GN=Vcp PE=1 SV=4 sp|Q01853|TERA_MOUSE	Ctr
O55022	PGRC1_MOUSE	sp|O55022|PGRC1_MOUSE Membrane-associated progesterone receptor component 1 OS=Mus musculus GN=Pgrmc1 PE=1 SV=4 sp|O55022|PGRC1_MOUSE	Ctr
Q9CWS0	DDAH1_MOUSE	sp|Q9CWS0|DDAH1_MOUSE N(G),N(G)-dimethylarginine dimethylaminohydrolase 1 OS=Mus musculus GN=Ddah1 PE=1 SV=3 sp|Q9CWS0|DDAH1_MOUSE	Ctr
P24452	CAPG_MOUSE	sp|P24452|CAPG_MOUSE Macrophage-capping protein OS=Mus musculus GN=Capg PE=1 SV=2 sp|P24452|CAPG_MOUSE	Ctr
P61082	UBC12_MOUSE	sp|P61082|UBC12_MOUSE NEDD8-conjugating enzyme Ubc12 OS=Mus musculus GN=Ube2m PE=1 SV=1 sp|P61082|UBC12_MOUSE	Ctr
Q8CI94	PYGB_MOUSE	sp|Q8CI94|PYGB_MOUSE Glycogen phosphorylase, brain form OS=Mus musculus GN=Pygb PE=1 SV=3 sp|Q8CI94|PYGB_MOUSE	Ctr
O70318	E41L2_MOUSE	sp|O70318|E41L2_MOUSE Band 4.1-like protein 2 OS=Mus musculus GN=Epb41l2 PE=1 SV=2 sp|O70318|E41L2_MOUSE	Ctr
Q68FD5	CLH1_MOUSE	sp|Q68FD5|CLH1_MOUSE Clathrin heavy chain 1 OS=Mus musculus GN=Cltc PE=1 SV=3 sp|Q68FD5|CLH1_MOUSE	Ctr
P54071	IDHP_MOUSE	sp|P54071|IDHP_MOUSE Isocitrate dehydrogenase [NADP], mitochondrial OS=Mus musculus GN=Idh2 PE=1 SV=3 sp|P54071|IDHP_MOUSE	Ctr
Q7M6Y3-2	PICAL_MOUSE	sp|Q7M6Y3-2|PICAL_MOUSE Isoform 2 of Phosphatidylinositol-binding clathrin assembly protein OS=Mus musculus GN=Picalm	Ctr
O88685	PRS6A_MOUSE	sp|O88685|PRS6A_MOUSE 26S proteasome regulatory subunit 6A OS=Mus musculus GN=Psmc3 PE=1 SV=2 sp|O88685|PRS6A_MOUSE	Ctr
Q60715-2	P4HA1_MOUSE	sp|Q60715-2|P4HA1_MOUSE Isoform 2 of Prolyl 4-hydroxylase subunit alpha-1 OS=Mus musculus GN=P4ha1	Ctr
O35071	KIF1C_MOUSE	sp|O35071|KIF1C_MOUSE Kinesin-like protein KIF1C OS=Mus musculus GN=Kif1c PE=1 SV=2 sp|O35071|KIF1C_MOUSE	Ctr
P61750	ARF4_MOUSE	sp|P61750|ARF4_MOUSE ADP-ribosylation factor 4 OS=Mus musculus GN=Arf4 PE=1 SV=2	Ctr
Q9ESD7-3	DYSF_MOUSE	sp|Q9ESD7-3|DYSF_MOUSE Isoform 3 of Dysferlin OS=Mus musculus GN=Dysf sp|Q9ESD7-3|DYSF_MOUSE	Ctr
Q62417-2	SRBS1_MOUSE	sp|Q62417-2|SRBS1_MOUSE Isoform 2 of Sorbin and SH3 domain-containing protein 1 OS=Mus musculus GN=Sorbs1	Ctr
O35129	PHB2_MOUSE	sp|O35129|PHB2_MOUSE Prohibitin-2 OS=Mus musculus GN=Phb2 PE=1 SV=1 sp|O35129|PHB2_MOUSE	Ctr
O35887	CALU_MOUSE	sp|O35887|CALU_MOUSE Calumenin OS=Mus musculus GN=Calu PE=1 SV=1 sp|O35887|CALU_MOUSE	Ctr
P62855	RS26_MOUSE	sp|P62855|RS26_MOUSE 40S ribosomal protein S26 OS=Mus musculus GN=Rps26 PE=1 SV=3 sp|P62855|RS26_MOUSE	Ctr
P52480	KPYM_MOUSE	sp|P52480|KPYM_MOUSE Pyruvate kinase PKM OS=Mus musculus GN=Pkm PE=1 SV=4 sp|P52480|KPYM_MOUSE	Ctr
P60843	IF4A1_MOUSE	sp|P60843|IF4A1_MOUSE Eukaryotic initiation factor 4A-I OS=Mus musculus GN=Eif4a1 PE=1 SV=1 sp|P60843|IF4A1_MOUSE	Ctr
P56480	ATPB_MOUSE	sp|P56480|ATPB_MOUSE ATP synthase subunit beta, mitochondrial OS=Mus musculus GN=Atp5b PE=1 SV=2 sp|P56480|ATPB_MOUSE	Ctr
P62751	RL23A_MOUSE	sp|P62751|RL23A_MOUSE 60S ribosomal protein L23a OS=Mus musculus GN=Rpl23a PE=1 SV=1 sp|P62751|RL23A_MOUSE	Ctr
P50580-2	PA2G4_MOUSE	sp|P50580-2|PA2G4_MOUSE Isoform 2 of Proliferation-associated protein 2G4 OS=Mus musculus GN=Pa2g4	Ctr
Q78PY7	SND1_MOUSE	sp|Q78PY7|SND1_MOUSE Staphylococcal nuclease domain-containing protein 1 OS=Mus musculus GN=Snd1 PE=1 SV=1 sp|Q78PY7|SND1_MOUSE	Ctr
Q6A026	PDS5A_MOUSE	sp|Q6A026|PDS5A_MOUSE Sister chromatid cohesion protein PDS5 homolog A OS=Mus musculus GN=Pds5a PE=1 SV=3	Ctr
Q9D823	RL37_MOUSE	sp|Q9D823|RL37_MOUSE 60S ribosomal protein L37 OS=Mus musculus GN=Rpl37 PE=3 SV=3 sp|Q9D823|RL37_MOUSE	Ctr
A2A690-2	TANC2_MOUSE	sp|A2A690-2|TANC2_MOUSE Isoform 2 of Protein TANC2 OS=Mus musculus GN=Tanc2	Ctr
Q8BP92	RCN2_MOUSE	sp|Q8BP92|RCN2_MOUSE Reticulocalbin-2 OS=Mus musculus GN=Rcn2 PE=1 SV=1 sp|Q8BP92|RCN2_MOUSE	Ctr
Q9D1L0	CHCH2_MOUSE	sp|Q9D1L0|CHCH2_MOUSE Coiled-coil-helix-coiled-coil-helix domain-containing protein 2 OS=Mus musculus GN=Chchd2 PE=2 SV=1	Ctr
P14115	RL27A_MOUSE	sp|P14115|RL27A_MOUSE 60S ribosomal protein L27a OS=Mus musculus GN=Rpl27a PE=1 SV=5 sp|P14115|RL27A_MOUSE	Ctr
Q8BP67	RL24_MOUSE	sp|Q8BP67|RL24_MOUSE 60S ribosomal protein L24 OS=Mus musculus GN=Rpl24 PE=1 SV=2 sp|Q8BP67|RL24_MOUSE	Ctr
P62071	RRAS2_MOUSE	sp|P62071|RRAS2_MOUSE Ras-related protein R-Ras2 OS=Mus musculus GN=Rras2 PE=1 SV=1 sp|P62071|RRAS2_MOUSE	Ctr
Q8CCS6	PABP2_MOUSE	sp|Q8CCS6|PABP2_MOUSE Polyadenylate-binding protein 2 OS=Mus musculus GN=Pabpn1 PE=1 SV=3 sp|Q8CCS6|PABP2_MOUSE	Ctr
O08583-2	THOC4_MOUSE	sp|O08583-2|THOC4_MOUSE Isoform 2 of THO complex subunit 4 OS=Mus musculus GN=Alyref	Ctr
Q9JHU4	DYHC1_MOUSE	sp|Q9JHU4|DYHC1_MOUSE Cytoplasmic dynein 1 heavy chain 1 OS=Mus musculus GN=Dync1h1 PE=1 SV=2 sp|Q9JHU4|DYHC1_MOUSE	Ctr
P68254	1433T_MOUSE	sp|P68254|1433T_MOUSE 14-3-3 protein theta OS=Mus musculus GN=Ywhaq PE=1 SV=1 sp|P68254|1433T_MOUSE	Ctr
Q9D1R9	RL34_MOUSE	sp|Q9D1R9|RL34_MOUSE 60S ribosomal protein L34 OS=Mus musculus GN=Rpl34 PE=1 SV=2 sp|Q9D1R9|RL34_MOUSE	Ctr
Q9R0P9	UCHL1_MOUSE	sp|Q9R0P9|UCHL1_MOUSE Ubiquitin carboxyl-terminal hydrolase isozyme L1 OS=Mus musculus GN=Uchl1 PE=1 SV=1 sp|Q9R0P9|UCHL1_MOUSE	Ctr
Q68FF6	GIT1_MOUSE	sp|Q68FF6|GIT1_MOUSE ARF GTPase-activating protein GIT1 OS=Mus musculus GN=Git1 PE=1 SV=1	Ctr
P84228	H32_MOUSE	sp|P84228|H32_MOUSE Histone H3.2 OS=Mus musculus GN=Hist1h3b PE=1 SV=2 sp|P84228|H32_MOUSE	Ctr
P26443	DHE3_MOUSE	sp|P26443|DHE3_MOUSE Glutamate dehydrogenase 1, mitochondrial OS=Mus musculus GN=Glud1 PE=1 SV=1 sp|P26443|DHE3_MOUSE	Ctr
P10853	H2B1F_MOUSE	sp|P10853|H2B1F_MOUSE Histone H2B type 1-F/J/L OS=Mus musculus GN=Hist1h2bf PE=1 SV=2 sp|P10853|H2B1F_MOUSE	Ctr
Q04447	KCRB_MOUSE	sp|Q04447|KCRB_MOUSE Creatine kinase B-type OS=Mus musculus GN=Ckb PE=1 SV=1 sp|Q04447|KCRB_MOUSE	Ctr
Q62048	PEA15_MOUSE	sp|Q62048|PEA15_MOUSE Astrocytic phosphoprotein PEA-15 OS=Mus musculus GN=Pea15 PE=1 SV=1 sp|Q62048|PEA15_MOUSE	Ctr
Q9CWK8	SNX2_MOUSE	sp|Q9CWK8|SNX2_MOUSE Sorting nexin-2 OS=Mus musculus GN=Snx2 PE=1 SV=2	Ctr
Q6URW6	MYH14_MOUSE	sp|Q6URW6|MYH14_MOUSE Myosin-14 OS=Mus musculus GN=Myh14 PE=1 SV=1 sp|Q6URW6|MYH14_MOUSE	Ctr
Q6PB66	LPPRC_MOUSE	sp|Q6PB66|LPPRC_MOUSE Leucine-rich PPR motif-containing protein, mitochondrial OS=Mus musculus GN=Lrpprc PE=1 SV=2 sp|Q6PB66|LPPRC_MOUSE	Ctr
Q61753	SERA_MOUSE	sp|Q61753|SERA_MOUSE D-3-phosphoglycerate dehydrogenase OS=Mus musculus GN=Phgdh PE=1 SV=3 sp|Q61753|SERA_MOUSE	Ctr
A2RSJ4	UH1BL_MOUSE	sp|A2RSJ4|UH1BL_MOUSE UHRF1-binding protein 1-like OS=Mus musculus GN=Uhrf1bp1l PE=1 SV=2 sp|A2RSJ4|UH1BL_MOUSE	Ctr
Q9D6F9	TBB4A_MOUSE	sp|Q9D6F9|TBB4A_MOUSE Tubulin beta-4A chain OS=Mus musculus GN=Tubb4a PE=1 SV=3	Ctr
P37889-2	FBLN2_MOUSE	sp|P37889-2|FBLN2_MOUSE Isoform 2 of Fibulin-2 OS=Mus musculus GN=Fbln2	Ctr
Q9CQR2	RS21_MOUSE	sp|Q9CQR2|RS21_MOUSE 40S ribosomal protein S21 OS=Mus musculus GN=Rps21 PE=1 SV=1 sp|Q9CQR2|RS21_MOUSE	Ctr
P48036	ANXA5_MOUSE	sp|P48036|ANXA5_MOUSE Annexin A5 OS=Mus musculus GN=Anxa5 PE=1 SV=1 sp|P48036|ANXA5_MOUSE	Ctr
Q6ZWV3	RL10_MOUSE	sp|Q6ZWV3|RL10_MOUSE 60S ribosomal protein L10 OS=Mus musculus GN=Rpl10 PE=1 SV=3 sp|Q6ZWV3|RL10_MOUSE	Ctr
Q9CZU6	CISY_MOUSE	sp|Q9CZU6|CISY_MOUSE Citrate synthase, mitochondrial OS=Mus musculus GN=Cs PE=1 SV=1 sp|Q9CZU6|CISY_MOUSE	Ctr
P84099	RL19_MOUSE	sp|P84099|RL19_MOUSE 60S ribosomal protein L19 OS=Mus musculus GN=Rpl19 PE=1 SV=1 sp|P84099|RL19_MOUSE	Ctr
Q6IRU5	CLCB_MOUSE	sp|Q6IRU5|CLCB_MOUSE Clathrin light chain B OS=Mus musculus GN=Cltb PE=1 SV=1 sp|Q6IRU5|CLCB_MOUSE	Ctr
P83882	RL36A_MOUSE	sp|P83882|RL36A_MOUSE 60S ribosomal protein L36a OS=Mus musculus GN=Rpl36a PE=1 SV=2 sp|P83882|RL36A_MOUSE	Ctr
Q9WTI7-4	MYO1C_MOUSE	sp|Q9WTI7-4|MYO1C_MOUSE Isoform 4 of Unconventional myosin-Ic OS=Mus musculus GN=Myo1c	Ctr
P68372	TBB4B_MOUSE	sp|P68372|TBB4B_MOUSE Tubulin beta-4B chain OS=Mus musculus GN=Tubb4b PE=1 SV=1 sp|P68372|TBB4B_MOUSE	Ctr
Q8BFZ9	ERLN2_MOUSE	sp|Q8BFZ9|ERLN2_MOUSE Erlin-2 OS=Mus musculus GN=Erlin2 PE=1 SV=1 sp|Q8BFZ9|ERLN2_MOUSE	Ctr
O08638-2	MYH11_MOUSE	sp|O08638-2|MYH11_MOUSE Isoform 2 of Myosin-11 OS=Mus musculus GN=Myh11	Ctr
Q9DBP5	KCY_MOUSE	sp|Q9DBP5|KCY_MOUSE UMP-CMP kinase OS=Mus musculus GN=Cmpk1 PE=1 SV=1	Ctr
Q8BGC4	PTGR3_MOUSE	sp|Q8BGC4|PTGR3_MOUSE Prostaglandin reductase-3 OS=Mus musculus GN=Zadh2 PE=1 SV=1	Ctr
Q8BH95	ECHM_MOUSE	sp|Q8BH95|ECHM_MOUSE Enoyl-CoA hydratase, mitochondrial OS=Mus musculus GN=Echs1 PE=1 SV=1 sp|Q8BH95|ECHM_MOUSE	Ctr
Q3UQ44	IQGA2_MOUSE	sp|Q3UQ44|IQGA2_MOUSE Ras GTPase-activating-like protein IQGAP2 OS=Mus musculus GN=Iqgap2 PE=1 SV=2	Ctr
Q8K387-2	UBP45_MOUSE	sp|Q8K387-2|UBP45_MOUSE Isoform 2 of Ubiquitin carboxyl-terminal hydrolase 45 OS=Mus musculus GN=Usp45	Ctr
Q69ZN7-4	MYOF_MOUSE	sp|Q69ZN7-4|MYOF_MOUSE Isoform 4 of Myoferlin OS=Mus musculus GN=Myof	Ctr
P49312-2	ROA1_MOUSE	sp|P49312-2|ROA1_MOUSE Isoform Short of Heterogeneous nuclear ribonucleoprotein A1 OS=Mus musculus GN=Hnrnpa1	Ctr
P57776-3	EF1D_MOUSE	sp|P57776-3|EF1D_MOUSE Isoform 3 of Elongation factor 1-delta OS=Mus musculus GN=Eef1d	Ctr
P10639	THIO_MOUSE	sp|P10639|THIO_MOUSE Thioredoxin OS=Mus musculus GN=Txn PE=1 SV=3 sp|P10639|THIO_MOUSE	Ctr
Q3UHJ0-2	AAK1_MOUSE	sp|Q3UHJ0-2|AAK1_MOUSE Isoform 2 of AP2-associated protein kinase 1 OS=Mus musculus GN=Aak1	Ctr
F8VPU2	FARP1_MOUSE	sp|F8VPU2|FARP1_MOUSE FERM, ARHGEF and pleckstrin domain-containing protein 1 OS=Mus musculus GN=Farp1 PE=1 SV=1	Ctr
Q60668-2	HNRPD_MOUSE	sp|Q60668-2|HNRPD_MOUSE Isoform 2 of Heterogeneous nuclear ribonucleoprotein D0 OS=Mus musculus GN=Hnrnpd	Ctr
P27659	RL3_MOUSE	sp|P27659|RL3_MOUSE 60S ribosomal protein L3 OS=Mus musculus GN=Rpl3 PE=1 SV=3 sp|P27659|RL3_MOUSE	Ctr
Q925B0-2	PAWR_MOUSE	sp|Q925B0-2|PAWR_MOUSE Isoform 2 of PRKC apoptosis WT1 regulator protein OS=Mus musculus GN=Pawr	Ctr
P62737	ACTA_MOUSE	sp|P62737|ACTA_MOUSE Actin, aortic smooth muscle OS=Mus musculus GN=Acta2 PE=1 SV=1 sp|P62737|ACTA_MOUSE	Ctr
P14069	S10A6_MOUSE	sp|P14069|S10A6_MOUSE Protein S100-A6 OS=Mus musculus GN=S100a6 PE=1 SV=3 sp|P14069|S10A6_MOUSE	Ctr
Q9DCL9	PUR6_MOUSE	sp|Q9DCL9|PUR6_MOUSE Multifunctional protein ADE2 OS=Mus musculus GN=Paics PE=1 SV=4 sp|Q9DCL9|PUR6_MOUSE	Ctr
P84104	SRSF3_MOUSE	sp|P84104|SRSF3_MOUSE Serine/arginine-rich splicing factor 3 OS=Mus musculus GN=Srsf3 PE=1 SV=1 sp|P84104|SRSF3_MOUSE	Ctr
Q9DBG3-2	AP2B1_MOUSE	sp|Q9DBG3-2|AP2B1_MOUSE Isoform 2 of AP-2 complex subunit beta OS=Mus musculus GN=Ap2b1	Ctr
Q9D0J8	PTMS_MOUSE	sp|Q9D0J8|PTMS_MOUSE Parathymosin OS=Mus musculus GN=Ptms PE=1 SV=3 sp|Q9D0J8|PTMS_MOUSE	Ctr
P51880	FABP7_MOUSE	sp|P51880|FABP7_MOUSE Fatty acid-binding protein, brain OS=Mus musculus GN=Fabp7 PE=1 SV=2 sp|P51880|FABP7_MOUSE	Ctr
Q99PT1	GDIR1_MOUSE	sp|Q99PT1|GDIR1_MOUSE Rho GDP-dissociation inhibitor 1 OS=Mus musculus GN=Arhgdia PE=1 SV=3 sp|Q99PT1|GDIR1_MOUSE	Ctr
Q9D823	RL37_MOUSE	sp|Q9D823|RL37_MOUSE 60S ribosomal protein L37 OS=Mus musculus GN=Rpl37 PE=3 SV=3	Ctr
P63101	1433Z_MOUSE	sp|P63101|1433Z_MOUSE 14-3-3 protein zeta/delta OS=Mus musculus GN=Ywhaz PE=1 SV=1 sp|P63101|1433Z_MOUSE	Ctr
P58774-2	TPM2_MOUSE	sp|P58774-2|TPM2_MOUSE Isoform 2 of Tropomyosin beta chain OS=Mus musculus GN=Tpm2 sp|P58774-2|TPM2_MOUSE	Ctr
Q9D8E6	RL4_MOUSE	sp|Q9D8E6|RL4_MOUSE 60S ribosomal protein L4 OS=Mus musculus GN=Rpl4 PE=1 SV=3 sp|Q9D8E6|RL4_MOUSE	Ctr
O35326	SRSF5_MOUSE	sp|O35326|SRSF5_MOUSE Serine/arginine-rich splicing factor 5 OS=Mus musculus GN=Srsf5 PE=1 SV=2 sp|O35326|SRSF5_MOUSE	Ctr
Q9R0U0	SRS10_MOUSE	sp|Q9R0U0|SRS10_MOUSE Serine/arginine-rich splicing factor 10 OS=Mus musculus GN=Srsf10 PE=1 SV=2 sp|Q9R0U0|SRS10_MOUSE	Ctr
Q9CQ19	MYL9_MOUSE	sp|Q9CQ19|MYL9_MOUSE Myosin regulatory light polypeptide 9 OS=Mus musculus GN=Myl9 PE=1 SV=3 sp|Q9CQ19|MYL9_MOUSE	Ctr
P12970	RL7A_MOUSE	sp|P12970|RL7A_MOUSE 60S ribosomal protein L7a OS=Mus musculus GN=Rpl7a PE=1 SV=2 sp|P12970|RL7A_MOUSE	Ctr
P17225	PTBP1_MOUSE	sp|P17225|PTBP1_MOUSE Polypyrimidine tract-binding protein 1 OS=Mus musculus GN=Ptbp1 PE=1 SV=2 sp|P17225|PTBP1_MOUSE	Ctr
P14152	MDHC_MOUSE	sp|P14152|MDHC_MOUSE Malate dehydrogenase, cytoplasmic OS=Mus musculus GN=Mdh1 PE=1 SV=3 sp|P14152|MDHC_MOUSE	Ctr
P00405	COX2_MOUSE	sp|P00405|COX2_MOUSE Cytochrome c oxidase subunit 2 OS=Mus musculus GN=Mtco2 PE=1 SV=1 sp|P00405|COX2_MOUSE	Ctr
Q9WVA4	TAGL2_MOUSE	sp|Q9WVA4|TAGL2_MOUSE Transgelin-2 OS=Mus musculus GN=Tagln2 PE=1 SV=4 sp|Q9WVA4|TAGL2_MOUSE	Ctr
P48678	LMNA_MOUSE	sp|P48678|LMNA_MOUSE Prelamin-A/C OS=Mus musculus GN=Lmna PE=1 SV=2 sp|P48678|LMNA_MOUSE	Ctr
P43276	H15_MOUSE	sp|P43276|H15_MOUSE Histone H1.5 OS=Mus musculus GN=Hist1h1b PE=1 SV=2 sp|P43276|H15_MOUSE	Ctr
P61148	FGF1_MOUSE	sp|P61148|FGF1_MOUSE Fibroblast growth factor 1 OS=Mus musculus GN=Fgf1 PE=1 SV=1 sp|P61148|FGF1_MOUSE	Ctr
P70333	HNRH2_MOUSE	sp|P70333|HNRH2_MOUSE Heterogeneous nuclear ribonucleoprotein H2 OS=Mus musculus GN=Hnrnph2 PE=1 SV=1 sp|P70333|HNRH2_MOUSE	Ctr
Q99PU5	ACBG1_MOUSE	sp|Q99PU5|ACBG1_MOUSE Long-chain-fatty-acid--CoA ligase ACSBG1 OS=Mus musculus GN=Acsbg1 PE=1 SV=1 sp|Q99PU5|ACBG1_MOUSE	Ctr
P05202	AATM_MOUSE	sp|P05202|AATM_MOUSE Aspartate aminotransferase, mitochondrial OS=Mus musculus GN=Got2 PE=1 SV=1 sp|P05202|AATM_MOUSE	Ctr
Q9CPQ8	ATP5L_MOUSE	sp|Q9CPQ8|ATP5L_MOUSE ATP synthase subunit g, mitochondrial OS=Mus musculus GN=Atp5l PE=1 SV=1 sp|Q9CPQ8|ATP5L_MOUSE	Ctr
P46471	PRS7_MOUSE	sp|P46471|PRS7_MOUSE 26S proteasome regulatory subunit 7 OS=Mus musculus GN=Psmc2 PE=1 SV=5 sp|P46471|PRS7_MOUSE	Ctr
Q61081	CDC37_MOUSE	sp|Q61081|CDC37_MOUSE Hsp90 co-chaperone Cdc37 OS=Mus musculus GN=Cdc37 PE=1 SV=1 sp|Q61081|CDC37_MOUSE	Ctr
P70441	NHRF1_MOUSE	sp|P70441|NHRF1_MOUSE Na(+)/H(+) exchange regulatory cofactor NHE-RF1 OS=Mus musculus GN=Slc9a3r1 PE=1 SV=3 sp|P70441|NHRF1_MOUSE	Ctr
P01029	CO4B_MOUSE	sp|P01029|CO4B_MOUSE Complement C4-B OS=Mus musculus GN=C4b PE=1 SV=3 sp|P01029|CO4B_MOUSE	Ctr
Q6PGC1	DHX29_MOUSE	sp|Q6PGC1|DHX29_MOUSE ATP-dependent RNA helicase DHX29 OS=Mus musculus GN=Dhx29 PE=1 SV=1	Ctr
P14131	RS16_MOUSE	sp|P14131|RS16_MOUSE 40S ribosomal protein S16 OS=Mus musculus GN=Rps16 PE=1 SV=4 sp|P14131|RS16_MOUSE	Ctr
P26039	TLN1_MOUSE	sp|P26039|TLN1_MOUSE Talin-1 OS=Mus musculus GN=Tln1 PE=1 SV=2 sp|P26039|TLN1_MOUSE	Ctr
P43406	ITAV_MOUSE	sp|P43406|ITAV_MOUSE Integrin alpha-V OS=Mus musculus GN=Itgav PE=1 SV=2 sp|P43406|ITAV_MOUSE	Ctr
P02535	K1C10_MOUSE	sp|P02535|K1C10_MOUSE Keratin, type I cytoskeletal 10 OS=Mus musculus GN=Krt10 PE=1 SV=3 sp|P02535|K1C10_MOUSE	Ctr
P21279	GNAQ_MOUSE	sp|P21279|GNAQ_MOUSE Guanine nucleotide-binding protein G(q) subunit alpha OS=Mus musculus GN=Gnaq PE=1 SV=4 sp|P21279|GNAQ_MOUSE	Ctr
O70133	DHX9_MOUSE	sp|O70133|DHX9_MOUSE ATP-dependent RNA helicase A OS=Mus musculus GN=Dhx9 PE=1 SV=2 sp|O70133|DHX9_MOUSE	Ctr
P13595	NCAM1_MOUSE	sp|P13595|NCAM1_MOUSE Neural cell adhesion molecule 1 OS=Mus musculus GN=Ncam1 PE=1 SV=3 sp|P13595|NCAM1_MOUSE	Ctr
P09055	ITB1_MOUSE	sp|P09055|ITB1_MOUSE Integrin beta-1 OS=Mus musculus GN=Itgb1 PE=1 SV=1 sp|P09055|ITB1_MOUSE	Ctr
Q9QZE5	COPG1_MOUSE	sp|Q9QZE5|COPG1_MOUSE Coatomer subunit gamma-1 OS=Mus musculus GN=Copg1 PE=1 SV=1 sp|Q9QZE5|COPG1_MOUSE	Ctr
P62245	RS15A_MOUSE	sp|P62245|RS15A_MOUSE 40S ribosomal protein S15a OS=Mus musculus GN=Rps15a PE=1 SV=2 sp|P62245|RS15A_MOUSE	Ctr
P14206	RSSA_MOUSE	sp|P14206|RSSA_MOUSE 40S ribosomal protein SA OS=Mus musculus GN=Rpsa PE=1 SV=4 sp|P14206|RSSA_MOUSE	Ctr
Q8VDD5	MYH9_MOUSE	sp|Q8VDD5|MYH9_MOUSE Myosin-9 OS=Mus musculus GN=Myh9 PE=1 SV=4 sp|Q8VDD5|MYH9_MOUSE	Ctr
P62307	RUXF_MOUSE	sp|P62307|RUXF_MOUSE Small nuclear ribonucleoprotein F OS=Mus musculus GN=Snrpf PE=1 SV=1 sp|P62307|RUXF_MOUSE	Ctr
P57759	ERP29_MOUSE	sp|P57759|ERP29_MOUSE Endoplasmic reticulum resident protein 29 OS=Mus musculus GN=Erp29 PE=1 SV=2 sp|P57759|ERP29_MOUSE	Ctr
Q62188	DPYL3_MOUSE	sp|Q62188|DPYL3_MOUSE Dihydropyrimidinase-related protein 3 OS=Mus musculus GN=Dpysl3 PE=1 SV=1 sp|Q62188|DPYL3_MOUSE	Ctr
P10852	4F2_MOUSE	sp|P10852|4F2_MOUSE 4F2 cell-surface antigen heavy chain OS=Mus musculus GN=Slc3a2 PE=1 SV=1 sp|P10852|4F2_MOUSE	Ctr
B2RXS4	PLXB2_MOUSE	sp|B2RXS4|PLXB2_MOUSE Plexin-B2 OS=Mus musculus GN=Plxnb2 PE=1 SV=1	Ctr
P14824	ANXA6_MOUSE	sp|P14824|ANXA6_MOUSE Annexin A6 OS=Mus musculus GN=Anxa6 PE=1 SV=3 sp|P14824|ANXA6_MOUSE	Ctr
Q3UTJ2-2	SRBS2_MOUSE	sp|Q3UTJ2-2|SRBS2_MOUSE Isoform 2 of Sorbin and SH3 domain-containing protein 2 OS=Mus musculus GN=Sorbs2 sp|Q3UTJ2-2|SRBS2_MOUSE	Ctr
P70296	PEBP1_MOUSE	sp|P70296|PEBP1_MOUSE Phosphatidylethanolamine-binding protein 1 OS=Mus musculus GN=Pebp1 PE=1 SV=3 sp|P70296|PEBP1_MOUSE	Ctr
P84091	AP2M1_MOUSE	sp|P84091|AP2M1_MOUSE AP-2 complex subunit mu OS=Mus musculus GN=Ap2m1 PE=1 SV=1 sp|P84091|AP2M1_MOUSE	Ctr
Q62470	ITA3_MOUSE	sp|Q62470|ITA3_MOUSE Integrin alpha-3 OS=Mus musculus GN=Itga3 PE=1 SV=1 sp|Q62470|ITA3_MOUSE	Ctr
P62911	RL32_MOUSE	sp|P62911|RL32_MOUSE 60S ribosomal protein L32 OS=Mus musculus GN=Rpl32 PE=1 SV=2	Ctr
Q99J93	IFM2_MOUSE	sp|Q99J93|IFM2_MOUSE Interferon-induced transmembrane protein 2 OS=Mus musculus GN=Ifitm2 PE=1 SV=1	Ctr
P28660	NCKP1_MOUSE	sp|P28660|NCKP1_MOUSE Nck-associated protein 1 OS=Mus musculus GN=Nckap1 PE=1 SV=2 sp|P28660|NCKP1_MOUSE	Ctr
Q91ZJ5	UGPA_MOUSE	sp|Q91ZJ5|UGPA_MOUSE UTP--glucose-1-phosphate uridylyltransferase OS=Mus musculus GN=Ugp2 PE=1 SV=3 sp|Q91ZJ5|UGPA_MOUSE	Ctr
Q8R1G6	PDLI2_MOUSE	sp|Q8R1G6|PDLI2_MOUSE PDZ and LIM domain protein 2 OS=Mus musculus GN=Pdlim2 PE=1 SV=1 sp|Q8R1G6|PDLI2_MOUSE	Ctr
Q05793	PGBM_MOUSE	sp|Q05793|PGBM_MOUSE Basement membrane-specific heparan sulfate proteoglycan core protein OS=Mus musculus GN=Hspg2 PE=1 SV=1 sp|Q05793|PGBM_MOUSE	Ctr
Q60598	SRC8_MOUSE	sp|Q60598|SRC8_MOUSE Src substrate cortactin OS=Mus musculus GN=Cttn PE=1 SV=2 sp|Q60598|SRC8_MOUSE	Ctr
Q8VE97	SRSF4_MOUSE	sp|Q8VE97|SRSF4_MOUSE Serine/arginine-rich splicing factor 4 OS=Mus musculus GN=Srsf4 PE=2 SV=1	Ctr
Q9QXS1	PLEC_MOUSE	sp|Q9QXS1|PLEC_MOUSE Plectin OS=Mus musculus GN=Plec PE=1 SV=3 sp|Q9QXS1|PLEC_MOUSE	Ctr
P62717	RL18A_MOUSE	sp|P62717|RL18A_MOUSE 60S ribosomal protein L18a OS=Mus musculus GN=Rpl18a PE=1 SV=1 sp|P62717|RL18A_MOUSE	Ctr
P62852	RS25_MOUSE	sp|P62852|RS25_MOUSE 40S ribosomal protein S25 OS=Mus musculus GN=Rps25 PE=1 SV=1 sp|P62852|RS25_MOUSE	Ctr
P19253	RL13A_MOUSE	sp|P19253|RL13A_MOUSE 60S ribosomal protein L13a OS=Mus musculus GN=Rpl13a PE=1 SV=4 sp|P19253|RL13A_MOUSE	Ctr
Q99M71	EPDR1_MOUSE	sp|Q99M71|EPDR1_MOUSE Mammalian ependymin-related protein 1 OS=Mus musculus GN=Epdr1 PE=1 SV=1 sp|Q99M71|EPDR1_MOUSE	Ctr
Q9JIW9	RALB_MOUSE	sp|Q9JIW9|RALB_MOUSE Ras-related protein Ral-B OS=Mus musculus GN=Ralb PE=1 SV=1	Ctr
Q61704	ITIH3_MOUSE	sp|Q61704|ITIH3_MOUSE Inter-alpha-trypsin inhibitor heavy chain H3 OS=Mus musculus GN=Itih3 PE=1 SV=3 sp|Q61704|ITIH3_MOUSE	Ctr
Q91VI7	RINI_MOUSE	sp|Q91VI7|RINI_MOUSE Ribonuclease inhibitor OS=Mus musculus GN=Rnh1 PE=1 SV=1	Ctr
Q7TPR4	ACTN1_MOUSE	sp|Q7TPR4|ACTN1_MOUSE Alpha-actinin-1 OS=Mus musculus GN=Actn1 PE=1 SV=1 sp|Q7TPR4|ACTN1_MOUSE	Ctr
P46638	RB11B_MOUSE	sp|P46638|RB11B_MOUSE Ras-related protein Rab-11B OS=Mus musculus GN=Rab11b PE=1 SV=3	Ctr
Q07079	IBP5_MOUSE	sp|Q07079|IBP5_MOUSE Insulin-like growth factor-binding protein 5 OS=Mus musculus GN=Igfbp5 PE=1 SV=1	Ctr
Q9CQW9	IFM3_MOUSE	sp|Q9CQW9|IFM3_MOUSE Interferon-induced transmembrane protein 3 OS=Mus musculus GN=Ifitm3 PE=1 SV=1 sp|Q9CQW9|IFM3_MOUSE	Ctr
P10126	EF1A1_MOUSE	sp|P10126|EF1A1_MOUSE Elongation factor 1-alpha 1 OS=Mus musculus GN=Eef1a1 PE=1 SV=3 sp|P10126|EF1A1_MOUSE	Ctr
P99029	PRDX5_MOUSE	sp|P99029|PRDX5_MOUSE Peroxiredoxin-5, mitochondrial OS=Mus musculus GN=Prdx5 PE=1 SV=2 sp|P99029|PRDX5_MOUSE	Ctr
P17742	PPIA_MOUSE	sp|P17742|PPIA_MOUSE Peptidyl-prolyl cis-trans isomerase A OS=Mus musculus GN=Ppia PE=1 SV=2 sp|P17742|PPIA_MOUSE	Ctr
P33175	KIF5A_MOUSE	sp|P33175|KIF5A_MOUSE Kinesin heavy chain isoform 5A OS=Mus musculus GN=Kif5a PE=1 SV=3	Ctr
P14733	LMNB1_MOUSE	sp|P14733|LMNB1_MOUSE Lamin-B1 OS=Mus musculus GN=Lmnb1 PE=1 SV=3 sp|P14733|LMNB1_MOUSE	Ctr
P51655	GPC4_MOUSE	sp|P51655|GPC4_MOUSE Glypican-4 OS=Mus musculus GN=Gpc4 PE=1 SV=2	Ctr
P18760	COF1_MOUSE	sp|P18760|COF1_MOUSE Cofilin-1 OS=Mus musculus GN=Cfl1 PE=1 SV=3 sp|P18760|COF1_MOUSE	Ctr
P14602	HSPB1_MOUSE	sp|P14602|HSPB1_MOUSE Heat shock protein beta-1 OS=Mus musculus GN=Hspb1 PE=1 SV=3 sp|P14602|HSPB1_MOUSE	Ctr
P80317	TCPZ_MOUSE	sp|P80317|TCPZ_MOUSE T-complex protein 1 subunit zeta OS=Mus musculus GN=Cct6a PE=1 SV=3 sp|P80317|TCPZ_MOUSE	Ctr
P10649	GSTM1_MOUSE	sp|P10649|GSTM1_MOUSE Glutathione S-transferase Mu 1 OS=Mus musculus GN=Gstm1 PE=1 SV=2 sp|P10649|GSTM1_MOUSE	Ctr
P58774	TPM2_MOUSE	sp|P58774|TPM2_MOUSE Tropomyosin beta chain OS=Mus musculus GN=Tpm2 PE=1 SV=1 sp|P58774|TPM2_MOUSE	Ctr
P62900	RL31_MOUSE	sp|P62900|RL31_MOUSE 60S ribosomal protein L31 OS=Mus musculus GN=Rpl31 PE=1 SV=1 sp|P62900|RL31_MOUSE	Ctr
Q6Q477-2	AT2B4_MOUSE	sp|Q6Q477-2|AT2B4_MOUSE Isoform 2 of Plasma membrane calcium-transporting ATPase 4 OS=Mus musculus GN=Atp2b4	Ctr
Q62261	SPTB2_MOUSE	sp|Q62261|SPTB2_MOUSE Spectrin beta chain, non-erythrocytic 1 OS=Mus musculus GN=Sptbn1 PE=1 SV=2 sp|Q62261|SPTB2_MOUSE	Ctr
P08249	MDHM_MOUSE	sp|P08249|MDHM_MOUSE Malate dehydrogenase, mitochondrial OS=Mus musculus GN=Mdh2 PE=1 SV=3 sp|P08249|MDHM_MOUSE	Ctr
P16675	PPGB_MOUSE	sp|P16675|PPGB_MOUSE Lysosomal protective protein OS=Mus musculus GN=Ctsa PE=1 SV=1 sp|P16675|PPGB_MOUSE	Ctr
P56564	EAA1_MOUSE	sp|P56564|EAA1_MOUSE Excitatory amino acid transporter 1 OS=Mus musculus GN=Slc1a3 PE=1 SV=2	Ctr
O35326	SRSF5_MOUSE	sp|O35326|SRSF5_MOUSE Serine/arginine-rich splicing factor 5 OS=Mus musculus GN=Srsf5 PE=1 SV=2	Ctr
P61164	ACTZ_MOUSE	sp|P61164|ACTZ_MOUSE Alpha-centractin OS=Mus musculus GN=Actr1a PE=1 SV=1 sp|P61164|ACTZ_MOUSE	Ctr
Q8C166	CPNE1_MOUSE	sp|Q8C166|CPNE1_MOUSE Copine-1 OS=Mus musculus GN=Cpne1 PE=1 SV=1	Ctr
Q9R1Z8	VINEX_MOUSE	sp|Q9R1Z8|VINEX_MOUSE Vinexin OS=Mus musculus GN=Sorbs3 PE=1 SV=1 sp|Q9R1Z8|VINEX_MOUSE	Ctr
Q64314	CD34_MOUSE	sp|Q64314|CD34_MOUSE Hematopoietic progenitor cell antigen CD34 OS=Mus musculus GN=Cd34 PE=1 SV=1 sp|Q64314|CD34_MOUSE	Ctr
Q9Z204	HNRPC_MOUSE	sp|Q9Z204|HNRPC_MOUSE Heterogeneous nuclear ribonucleoproteins C1/C2 OS=Mus musculus GN=Hnrnpc PE=1 SV=1 sp|Q9Z204|HNRPC_MOUSE	Ctr
Q9CZC8	SCRN1_MOUSE	sp|Q9CZC8|SCRN1_MOUSE Secernin-1 OS=Mus musculus GN=Scrn1 PE=1 SV=1	Ctr
P60710	ACTB_MOUSE	sp|P60710|ACTB_MOUSE Actin, cytoplasmic 1 OS=Mus musculus GN=Actb PE=1 SV=1 sp|P60710|ACTB_MOUSE	Ctr
P10107	ANXA1_MOUSE	sp|P10107|ANXA1_MOUSE Annexin A1 OS=Mus musculus GN=Anxa1 PE=1 SV=2 sp|P10107|ANXA1_MOUSE	Ctr
P62281	RS11_MOUSE	sp|P62281|RS11_MOUSE 40S ribosomal protein S11 OS=Mus musculus GN=Rps11 PE=1 SV=3 sp|P62281|RS11_MOUSE	Ctr
Q9CPQ1	COX6C_MOUSE	sp|Q9CPQ1|COX6C_MOUSE Cytochrome c oxidase subunit 6C OS=Mus musculus GN=Cox6c PE=1 SV=3 sp|Q9CPQ1|COX6C_MOUSE	Ctr
Q8K0T0	RTN1_MOUSE	sp|Q8K0T0|RTN1_MOUSE Reticulon-1 OS=Mus musculus GN=Rtn1 PE=1 SV=1 sp|Q8K0T0|RTN1_MOUSE	Ctr
Q3V3R4	ITA1_MOUSE	sp|Q3V3R4|ITA1_MOUSE Integrin alpha-1 OS=Mus musculus GN=Itga1 PE=1 SV=2	Ctr
Q9CR63-2	COX16_MOUSE	sp|Q9CR63-2|COX16_MOUSE Isoform 2 of Cytochrome c oxidase assembly protein COX16 homolog, mitochondrial OS=Mus musculus GN=Cox16	Ctr
P48428	TBCA_MOUSE	sp|P48428|TBCA_MOUSE Tubulin-specific chaperone A OS=Mus musculus GN=Tbca PE=1 SV=3 sp|P48428|TBCA_MOUSE	Ctr
A2BDX3	MOCS3_MOUSE	sp|A2BDX3|MOCS3_MOUSE Adenylyltransferase and sulfurtransferase MOCS3 OS=Mus musculus GN=Mocs3 PE=1 SV=1	Ctr
P21107-2	TPM3_MOUSE	sp|P21107-2|TPM3_MOUSE Isoform 2 of Tropomyosin alpha-3 chain OS=Mus musculus GN=Tpm3 sp|P21107-2|TPM3_MOUSE	Ctr
Q03265	ATPA_MOUSE	sp|Q03265|ATPA_MOUSE ATP synthase subunit alpha, mitochondrial OS=Mus musculus GN=Atp5a1 PE=1 SV=1 sp|Q03265|ATPA_MOUSE	Ctr
Q60715	P4HA1_MOUSE	sp|Q60715|P4HA1_MOUSE Prolyl 4-hydroxylase subunit alpha-1 OS=Mus musculus GN=P4ha1 PE=1 SV=2 sp|Q60715|P4HA1_MOUSE	Ctr
P26883	FKB1A_MOUSE	sp|P26883|FKB1A_MOUSE Peptidyl-prolyl cis-trans isomerase FKBP1A OS=Mus musculus GN=Fkbp1a PE=1 SV=2 sp|P26883|FKB1A_MOUSE	Ctr
Q61411-2	RASH_MOUSE	sp|Q61411-2|RASH_MOUSE Isoform 2 of GTPase HRas OS=Mus musculus GN=Hras sp|Q61411-2|RASH_MOUSE	Ctr
Q8R2Y2-2	MUC18_MOUSE	sp|Q8R2Y2-2|MUC18_MOUSE Isoform 2 of Cell surface glycoprotein MUC18 OS=Mus musculus GN=Mcam	Ctr
Q9D2M8	UB2V2_MOUSE	sp|Q9D2M8|UB2V2_MOUSE Ubiquitin-conjugating enzyme E2 variant 2 OS=Mus musculus GN=Ube2v2 PE=1 SV=4 sp|Q9D2M8|UB2V2_MOUSE	Ctr
P54227	STMN1_MOUSE	sp|P54227|STMN1_MOUSE Stathmin OS=Mus musculus GN=Stmn1 PE=1 SV=2 sp|P54227|STMN1_MOUSE	Ctr
P38647	GRP75_MOUSE	sp|P38647|GRP75_MOUSE Stress-70 protein, mitochondrial OS=Mus musculus GN=Hspa9 PE=1 SV=3 sp|P38647|GRP75_MOUSE	Ctr
Q9CR57	RL14_MOUSE	sp|Q9CR57|RL14_MOUSE 60S ribosomal protein L14 OS=Mus musculus GN=Rpl14 PE=1 SV=3 sp|Q9CR57|RL14_MOUSE	Ctr
Q91ZX7	LRP1_MOUSE	sp|Q91ZX7|LRP1_MOUSE Prolow-density lipoprotein receptor-related protein 1 OS=Mus musculus GN=Lrp1 PE=1 SV=1 sp|Q91ZX7|LRP1_MOUSE	Ctr
Q9DB20	ATPO_MOUSE	sp|Q9DB20|ATPO_MOUSE ATP synthase subunit O, mitochondrial OS=Mus musculus GN=Atp5o PE=1 SV=1 sp|Q9DB20|ATPO_MOUSE	Ctr
P09103	PDIA1_MOUSE	sp|P09103|PDIA1_MOUSE Protein disulfide-isomerase OS=Mus musculus GN=P4hb PE=1 SV=2 sp|P09103|PDIA1_MOUSE	Ctr
P62827	RAN_MOUSE	sp|P62827|RAN_MOUSE GTP-binding nuclear protein Ran OS=Mus musculus GN=Ran PE=1 SV=3 sp|P62827|RAN_MOUSE	Ctr
O09111	NDUBB_MOUSE	sp|O09111|NDUBB_MOUSE NADH dehydrogenase [ubiquinone] 1 beta subcomplex subunit 11, mitochondrial OS=Mus musculus GN=Ndufb11 PE=1 SV=2 sp|O09111|NDUBB_MOUSE	Ctr
P17751	TPIS_MOUSE	sp|P17751|TPIS_MOUSE Triosephosphate isomerase OS=Mus musculus GN=Tpi1 PE=1 SV=4 sp|P17751|TPIS_MOUSE	Ctr
P04104	K2C1_MOUSE	sp|P04104|K2C1_MOUSE Keratin, type II cytoskeletal 1 OS=Mus musculus GN=Krt1 PE=1 SV=4 sp|P04104|K2C1_MOUSE	Ctr
P67778	PHB_MOUSE	sp|P67778|PHB_MOUSE Prohibitin OS=Mus musculus GN=Phb PE=1 SV=1 sp|P67778|PHB_MOUSE	Ctr
Q11136	PEPD_MOUSE	sp|Q11136|PEPD_MOUSE Xaa-Pro dipeptidase OS=Mus musculus GN=Pepd PE=1 SV=3 sp|Q11136|PEPD_MOUSE	Ctr
P47877	IBP2_MOUSE	sp|P47877|IBP2_MOUSE Insulin-like growth factor-binding protein 2 OS=Mus musculus GN=Igfbp2 PE=2 SV=2 sp|P47877|IBP2_MOUSE	Ctr
Q60930	VDAC2_MOUSE	sp|Q60930|VDAC2_MOUSE Voltage-dependent anion-selective channel protein 2 OS=Mus musculus GN=Vdac2 PE=1 SV=2 sp|Q60930|VDAC2_MOUSE	Ctr
Q9Z2I9	SUCB1_MOUSE	sp|Q9Z2I9|SUCB1_MOUSE Succinate--CoA ligase [ADP-forming] subunit beta, mitochondrial OS=Mus musculus GN=Sucla2 PE=1 SV=2 sp|Q9Z2I9|SUCB1_MOUSE	Ctr
B1AQ75	KRT36_MOUSE	sp|B1AQ75|KRT36_MOUSE Keratin, type I cuticular Ha6 OS=Mus musculus GN=Krt36 PE=1 SV=1	Ctr
Q6PDL0	DC1L2_MOUSE	sp|Q6PDL0|DC1L2_MOUSE Cytoplasmic dynein 1 light intermediate chain 2 OS=Mus musculus GN=Dync1li2 PE=1 SV=2 sp|Q6PDL0|DC1L2_MOUSE	Ctr
P62270	RS18_MOUSE	sp|P62270|RS18_MOUSE 40S ribosomal protein S18 OS=Mus musculus GN=Rps18 PE=1 SV=3 sp|P62270|RS18_MOUSE	Ctr
Q9QZQ1-2	AFAD_MOUSE	sp|Q9QZQ1-2|AFAD_MOUSE Isoform 1 of Afadin OS=Mus musculus GN=Afdn	Ctr
Q60932-2	VDAC1_MOUSE	sp|Q60932-2|VDAC1_MOUSE Isoform Mt-VDAC1 of Voltage-dependent anion-selective channel protein 1 OS=Mus musculus GN=Vdac1 sp|Q60932-2|VDAC1_MOUSE	Ctr
P20029	GRP78_MOUSE	sp|P20029|GRP78_MOUSE 78 kDa glucose-regulated protein OS=Mus musculus GN=Hspa5 PE=1 SV=3 sp|P20029|GRP78_MOUSE	Ctr
Q9WUT7	CCR9_MOUSE	sp|Q9WUT7|CCR9_MOUSE C-C chemokine receptor type 9 OS=Mus musculus GN=Ccr9 PE=2 SV=1	Ctr
Q9R0U0-3	SRS10_MOUSE	sp|Q9R0U0-3|SRS10_MOUSE Isoform 3 of Serine/arginine-rich splicing factor 10 OS=Mus musculus GN=Srsf10	Ctr
P53994	RAB2A_MOUSE	sp|P53994|RAB2A_MOUSE Ras-related protein Rab-2A OS=Mus musculus GN=Rab2a PE=1 SV=1 sp|P53994|RAB2A_MOUSE	Ctr
Q8VDN2	AT1A1_MOUSE	sp|Q8VDN2|AT1A1_MOUSE Sodium/potassium-transporting ATPase subunit alpha-1 OS=Mus musculus GN=Atp1a1 PE=1 SV=1 sp|Q8VDN2|AT1A1_MOUSE	Ctr
Q7TMB8	CYFP1_MOUSE	sp|Q7TMB8|CYFP1_MOUSE Cytoplasmic FMR1-interacting protein 1 OS=Mus musculus GN=Cyfip1 PE=1 SV=1 sp|Q7TMB8|CYFP1_MOUSE	Ctr
P40142	TKT_MOUSE	sp|P40142|TKT_MOUSE Transketolase OS=Mus musculus GN=Tkt PE=1 SV=1 sp|P40142|TKT_MOUSE	Ctr
P70460	VASP_MOUSE	sp|P70460|VASP_MOUSE Vasodilator-stimulated phosphoprotein OS=Mus musculus GN=Vasp PE=1 SV=4	Ctr
P62880	GBB2_MOUSE	sp|P62880|GBB2_MOUSE Guanine nucleotide-binding protein G(I)/G(S)/G(T) subunit beta-2 OS=Mus musculus GN=Gnb2 PE=1 SV=3 sp|P62880|GBB2_MOUSE	Ctr
Q8VEM8	MPCP_MOUSE	sp|Q8VEM8|MPCP_MOUSE Phosphate carrier protein, mitochondrial OS=Mus musculus GN=Slc25a3 PE=1 SV=1 sp|Q8VEM8|MPCP_MOUSE	Ctr
Q9DAS9	GBG12_MOUSE	sp|Q9DAS9|GBG12_MOUSE Guanine nucleotide-binding protein G(I)/G(S)/G(O) subunit gamma-12 OS=Mus musculus GN=Gng12 PE=1 SV=3 sp|Q9DAS9|GBG12_MOUSE	Ctr
O08795	GLU2B_MOUSE	sp|O08795|GLU2B_MOUSE Glucosidase 2 subunit beta OS=Mus musculus GN=Prkcsh PE=1 SV=1 sp|O08795|GLU2B_MOUSE	Ctr
Q9WTM5	RUVB2_MOUSE	sp|Q9WTM5|RUVB2_MOUSE RuvB-like 2 OS=Mus musculus GN=Ruvbl2 PE=1 SV=3 sp|Q9WTM5|RUVB2_MOUSE	Ctr
P35979	RL12_MOUSE	sp|P35979|RL12_MOUSE 60S ribosomal protein L12 OS=Mus musculus GN=Rpl12 PE=1 SV=2 sp|P35979|RL12_MOUSE	Ctr
P97315	CSRP1_MOUSE	sp|P97315|CSRP1_MOUSE Cysteine and glycine-rich protein 1 OS=Mus musculus GN=Csrp1 PE=1 SV=3 sp|P97315|CSRP1_MOUSE	Ctr
P29621	SPA3C_MOUSE	sp|P29621|SPA3C_MOUSE Serine protease inhibitor A3C OS=Mus musculus GN=Serpina3c PE=2 SV=1 sp|P29621|SPA3C_MOUSE	Ctr
P19783	COX41_MOUSE	sp|P19783|COX41_MOUSE Cytochrome c oxidase subunit 4 isoform 1, mitochondrial OS=Mus musculus GN=Cox4i1 PE=1 SV=2 sp|P19783|COX41_MOUSE	Ctr
O54931-2	AKAP2_MOUSE	sp|O54931-2|AKAP2_MOUSE Isoform 2 of A-kinase anchor protein 2 OS=Mus musculus GN=Akap2	Ctr
Q9R0U0-2	SRS10_MOUSE	sp|Q9R0U0-2|SRS10_MOUSE Isoform 2 of Serine/arginine-rich splicing factor 10 OS=Mus musculus GN=Srsf10	Ctr
P09411	PGK1_MOUSE	sp|P09411|PGK1_MOUSE Phosphoglycerate kinase 1 OS=Mus musculus GN=Pgk1 PE=1 SV=4 sp|P09411|PGK1_MOUSE	Ctr
P51859	HDGF_MOUSE	sp|P51859|HDGF_MOUSE Hepatoma-derived growth factor OS=Mus musculus GN=Hdgf PE=1 SV=2 sp|P51859|HDGF_MOUSE	Ctr
O35643	AP1B1_MOUSE	sp|O35643|AP1B1_MOUSE AP-1 complex subunit beta-1 OS=Mus musculus GN=Ap1b1 PE=1 SV=2	Ctr
Q9JIB3	BIR1G_MOUSE	sp|Q9JIB3|BIR1G_MOUSE Baculoviral IAP repeat-containing protein 1g OS=Mus musculus GN=Naip7 PE=4 SV=1	Ctr
P35700	PRDX1_MOUSE	sp|P35700|PRDX1_MOUSE Peroxiredoxin-1 OS=Mus musculus GN=Prdx1 PE=1 SV=1 sp|P35700|PRDX1_MOUSE	Ctr
Q9ET54	PALLD_MOUSE	sp|Q9ET54|PALLD_MOUSE Palladin OS=Mus musculus GN=Palld PE=1 SV=2 sp|Q9ET54|PALLD_MOUSE	Ctr
Q6ZWN5	RS9_MOUSE	sp|Q6ZWN5|RS9_MOUSE 40S ribosomal protein S9 OS=Mus musculus GN=Rps9 PE=1 SV=3 sp|Q6ZWN5|RS9_MOUSE	Ctr
Q9CZM2	RL15_MOUSE	sp|Q9CZM2|RL15_MOUSE 60S ribosomal protein L15 OS=Mus musculus GN=Rpl15 PE=2 SV=4 sp|Q9CZM2|RL15_MOUSE	Ctr
P08228	SODC_MOUSE	sp|P08228|SODC_MOUSE Superoxide dismutase [Cu-Zn] OS=Mus musculus GN=Sod1 PE=1 SV=2 sp|P08228|SODC_MOUSE	Ctr
P06151	LDHA_MOUSE	sp|P06151|LDHA_MOUSE L-lactate dehydrogenase A chain OS=Mus musculus GN=Ldha PE=1 SV=3 sp|P06151|LDHA_MOUSE	Ctr
Q9DC07	LNEBL_MOUSE	sp|Q9DC07|LNEBL_MOUSE LIM zinc-binding domain-containing Nebulette OS=Mus musculus GN=Nebl PE=1 SV=1 sp|Q9DC07|LNEBL_MOUSE	Ctr
Q9EQ06	DHB11_MOUSE	sp|Q9EQ06|DHB11_MOUSE Estradiol 17-beta-dehydrogenase 11 OS=Mus musculus GN=Hsd17b11 PE=1 SV=1 sp|Q9EQ06|DHB11_MOUSE	Ctr
Q8BTI8-3	SRRM2_MOUSE	sp|Q8BTI8-3|SRRM2_MOUSE Isoform 3 of Serine/arginine repetitive matrix protein 2 OS=Mus musculus GN=Srrm2	Ctr
Q62048-2	PEA15_MOUSE	sp|Q62048-2|PEA15_MOUSE Isoform 2 of Astrocytic phosphoprotein PEA-15 OS=Mus musculus GN=Pea15	Ctr
Q9JIG8	PRAF2_MOUSE	sp|Q9JIG8|PRAF2_MOUSE PRA1 family protein 2 OS=Mus musculus GN=Praf2 PE=1 SV=1 sp|Q9JIG8|PRAF2_MOUSE	Ctr
Q64727	VINC_MOUSE	sp|Q64727|VINC_MOUSE Vinculin OS=Mus musculus GN=Vcl PE=1 SV=4 sp|Q64727|VINC_MOUSE	Ctr
O08917	FLOT1_MOUSE	sp|O08917|FLOT1_MOUSE Flotillin-1 OS=Mus musculus GN=Flot1 PE=1 SV=1	Ctr
Q8R2G6	CCD80_MOUSE	sp|Q8R2G6|CCD80_MOUSE Coiled-coil domain-containing protein 80 OS=Mus musculus GN=Ccdc80 PE=1 SV=2	Ctr
Q9WUM5	SUCA_MOUSE	sp|Q9WUM5|SUCA_MOUSE Succinate--CoA ligase [ADP/GDP-forming] subunit alpha, mitochondrial OS=Mus musculus GN=Suclg1 PE=1 SV=4 sp|Q9WUM5|SUCA_MOUSE	Ctr
P67871	CSK2B_MOUSE	sp|P67871|CSK2B_MOUSE Casein kinase II subunit beta OS=Mus musculus GN=Csnk2b PE=1 SV=1 sp|P67871|CSK2B_MOUSE	Ctr
Q99KI0	ACON_MOUSE	sp|Q99KI0|ACON_MOUSE Aconitate hydratase, mitochondrial OS=Mus musculus GN=Aco2 PE=1 SV=1 sp|Q99KI0|ACON_MOUSE	Ctr
P97461	RS5_MOUSE	sp|P97461|RS5_MOUSE 40S ribosomal protein S5 OS=Mus musculus GN=Rps5 PE=1 SV=3 sp|P97461|RS5_MOUSE	Ctr
O70194	EIF3D_MOUSE	sp|O70194|EIF3D_MOUSE Eukaryotic translation initiation factor 3 subunit D OS=Mus musculus GN=Eif3d PE=1 SV=2 sp|O70194|EIF3D_MOUSE	Ctr
O54724	CAVN1_MOUSE	sp|O54724|CAVN1_MOUSE Caveolae-associated protein 1 OS=Mus musculus GN=Cavin1 PE=1 SV=1 sp|O54724|CAVN1_MOUSE	Ctr
Q8VIJ6	SFPQ_MOUSE	sp|Q8VIJ6|SFPQ_MOUSE Splicing factor, proline- and glutamine-rich OS=Mus musculus GN=Sfpq PE=1 SV=1 sp|Q8VIJ6|SFPQ_MOUSE	Ctr
Q8VDW0	DX39A_MOUSE	sp|Q8VDW0|DX39A_MOUSE ATP-dependent RNA helicase DDX39A OS=Mus musculus GN=Ddx39a PE=1 SV=1	Ctr
P62889	RL30_MOUSE	sp|P62889|RL30_MOUSE 60S ribosomal protein L30 OS=Mus musculus GN=Rpl30 PE=1 SV=2 sp|P62889|RL30_MOUSE	Ctr
Q64521	GPDM_MOUSE	sp|Q64521|GPDM_MOUSE Glycerol-3-phosphate dehydrogenase, mitochondrial OS=Mus musculus GN=Gpd2 PE=1 SV=2	Ctr
Q62523	ZYX_MOUSE	sp|Q62523|ZYX_MOUSE Zyxin OS=Mus musculus GN=Zyx PE=1 SV=2 sp|Q62523|ZYX_MOUSE	Ctr
Q8BGZ7	K2C75_MOUSE	sp|Q8BGZ7|K2C75_MOUSE Keratin, type II cytoskeletal 75 OS=Mus musculus GN=Krt75 PE=1 SV=1	Ctr
P43277	H13_MOUSE	sp|P43277|H13_MOUSE Histone H1.3 OS=Mus musculus GN=Hist1h1d PE=1 SV=2 sp|P43277|H13_MOUSE	Ctr
P61982	1433G_MOUSE	sp|P61982|1433G_MOUSE 14-3-3 protein gamma OS=Mus musculus GN=Ywhag PE=1 SV=2 sp|P61982|1433G_MOUSE	Ctr
Q8QZT1	THIL_MOUSE	sp|Q8QZT1|THIL_MOUSE Acetyl-CoA acetyltransferase, mitochondrial OS=Mus musculus GN=Acat1 PE=1 SV=1	Ctr
P63017	HSP7C_MOUSE	sp|P63017|HSP7C_MOUSE Heat shock cognate 71 kDa protein OS=Mus musculus GN=Hspa8 PE=1 SV=1 sp|P63017|HSP7C_MOUSE	Ctr
Q9QZ06	TOLIP_MOUSE	sp|Q9QZ06|TOLIP_MOUSE Toll-interacting protein OS=Mus musculus GN=Tollip PE=1 SV=1 sp|Q9QZ06|TOLIP_MOUSE	Ctr
P56379	68MP_MOUSE	sp|P56379|68MP_MOUSE 6.8 kDa mitochondrial proteolipid OS=Mus musculus GN=Mp68 PE=1 SV=1 sp|P56379|68MP_MOUSE	Ctr
Q8BTM8	FLNA_MOUSE	sp|Q8BTM8|FLNA_MOUSE Filamin-A OS=Mus musculus GN=Flna PE=1 SV=5 sp|Q8BTM8|FLNA_MOUSE	Ctr
O55143	AT2A2_MOUSE	sp|O55143|AT2A2_MOUSE Sarcoplasmic/endoplasmic reticulum calcium ATPase 2 OS=Mus musculus GN=Atp2a2 PE=1 SV=2 sp|O55143|AT2A2_MOUSE	Ctr
Q8BG32	PSD11_MOUSE	sp|Q8BG32|PSD11_MOUSE 26S proteasome non-ATPase regulatory subunit 11 OS=Mus musculus GN=Psmd11 PE=1 SV=3	Ctr
Q9Z2X1	HNRPF_MOUSE	sp|Q9Z2X1|HNRPF_MOUSE Heterogeneous nuclear ribonucleoprotein F OS=Mus musculus GN=Hnrnpf PE=1 SV=3 sp|Q9Z2X1|HNRPF_MOUSE	Ctr
P49312	ROA1_MOUSE	sp|P49312|ROA1_MOUSE Heterogeneous nuclear ribonucleoprotein A1 OS=Mus musculus GN=Hnrnpa1 PE=1 SV=2 sp|P49312|ROA1_MOUSE	Ctr
P15116	CADH2_MOUSE	sp|P15116|CADH2_MOUSE Cadherin-2 OS=Mus musculus GN=Cdh2 PE=1 SV=2 sp|P15116|CADH2_MOUSE	Ctr
Q91VW3	SH3L3_MOUSE	sp|Q91VW3|SH3L3_MOUSE SH3 domain-binding glutamic acid-rich-like protein 3 OS=Mus musculus GN=Sh3bgrl3 PE=1 SV=1	Ctr
Q61207	SAP_MOUSE	sp|Q61207|SAP_MOUSE Prosaposin OS=Mus musculus GN=Psap PE=1 SV=2 sp|Q61207|SAP_MOUSE	Ctr
P21460	CYTC_MOUSE	sp|P21460|CYTC_MOUSE Cystatin-C OS=Mus musculus GN=Cst3 PE=1 SV=2 sp|P21460|CYTC_MOUSE	Ctr
P60229	EIF3E_MOUSE	sp|P60229|EIF3E_MOUSE Eukaryotic translation initiation factor 3 subunit E OS=Mus musculus GN=Eif3e PE=1 SV=1 sp|P60229|EIF3E_MOUSE	Ctr
P62702	RS4X_MOUSE	sp|P62702|RS4X_MOUSE 40S ribosomal protein S4, X isoform OS=Mus musculus GN=Rps4x PE=1 SV=2 sp|P62702|RS4X_MOUSE	Ctr
P62274	RS29_MOUSE	sp|P62274|RS29_MOUSE 40S ribosomal protein S29 OS=Mus musculus GN=Rps29 PE=3 SV=2 sp|P62274|RS29_MOUSE	Ctr
P62259	1433E_MOUSE	sp|P62259|1433E_MOUSE 14-3-3 protein epsilon OS=Mus musculus GN=Ywhae PE=1 SV=1 sp|P62259|1433E_MOUSE	Ctr
Q8VI36-2	PAXI_MOUSE	sp|Q8VI36-2|PAXI_MOUSE Isoform Alpha of Paxillin OS=Mus musculus GN=Pxn	Ctr
P02468	LAMC1_MOUSE	sp|P02468|LAMC1_MOUSE Laminin subunit gamma-1 OS=Mus musculus GN=Lamc1 PE=1 SV=2	Ctr
P11983	TCPA_MOUSE	sp|P11983|TCPA_MOUSE T-complex protein 1 subunit alpha OS=Mus musculus GN=Tcp1 PE=1 SV=3 sp|P11983|TCPA_MOUSE	Ctr
Q62465	VAT1_MOUSE	sp|Q62465|VAT1_MOUSE Synaptic vesicle membrane protein VAT-1 homolog OS=Mus musculus GN=Vat1 PE=1 SV=3 sp|Q62465|VAT1_MOUSE	Ctr
P42208	SEPT2_MOUSE	sp|P42208|SEPT2_MOUSE Septin-2 OS=Mus musculus GN=Sept2 PE=1 SV=2 sp|P42208|SEPT2_MOUSE	Ctr
Q60817	NACA_MOUSE	sp|Q60817|NACA_MOUSE Nascent polypeptide-associated complex subunit alpha OS=Mus musculus GN=Naca PE=1 SV=1	Ctr
Q60597-2	ODO1_MOUSE	sp|Q60597-2|ODO1_MOUSE Isoform 2 of 2-oxoglutarate dehydrogenase, mitochondrial OS=Mus musculus GN=Ogdh	Ctr
P80318	TCPG_MOUSE	sp|P80318|TCPG_MOUSE T-complex protein 1 subunit gamma OS=Mus musculus GN=Cct3 PE=1 SV=1 sp|P80318|TCPG_MOUSE	Ctr
P47911	RL6_MOUSE	sp|P47911|RL6_MOUSE 60S ribosomal protein L6 OS=Mus musculus GN=Rpl6 PE=1 SV=3 sp|P47911|RL6_MOUSE	Ctr
Q9CR84	AT5G1_MOUSE	sp|Q9CR84|AT5G1_MOUSE ATP synthase F(0) complex subunit C1, mitochondrial OS=Mus musculus GN=Atp5g1 PE=2 SV=1	Ctr
Q9CQU0	TXD12_MOUSE	sp|Q9CQU0|TXD12_MOUSE Thioredoxin domain-containing protein 12 OS=Mus musculus GN=Txndc12 PE=1 SV=1 sp|Q9CQU0|TXD12_MOUSE	Ctr
Q9WUM4	COR1C_MOUSE	sp|Q9WUM4|COR1C_MOUSE Coronin-1C OS=Mus musculus GN=Coro1c PE=1 SV=2 sp|Q9WUM4|COR1C_MOUSE	Ctr
Q9JHI5	IVD_MOUSE	sp|Q9JHI5|IVD_MOUSE Isovaleryl-CoA dehydrogenase, mitochondrial OS=Mus musculus GN=Ivd PE=1 SV=1 sp|Q9JHI5|IVD_MOUSE	Ctr
Q9WUA3	PFKAP_MOUSE	sp|Q9WUA3|PFKAP_MOUSE ATP-dependent 6-phosphofructokinase, platelet type OS=Mus musculus GN=Pfkp PE=1 SV=1 sp|Q9WUA3|PFKAP_MOUSE	Ctr
P63085	MK01_MOUSE	sp|P63085|MK01_MOUSE Mitogen-activated protein kinase 1 OS=Mus musculus GN=Mapk1 PE=1 SV=3 sp|P63085|MK01_MOUSE	Ctr
P41105	RL28_MOUSE	sp|P41105|RL28_MOUSE 60S ribosomal protein L28 OS=Mus musculus GN=Rpl28 PE=1 SV=2 sp|P41105|RL28_MOUSE	Ctr
P58771-2	TPM1_MOUSE	sp|P58771-2|TPM1_MOUSE Isoform 2 of Tropomyosin alpha-1 chain OS=Mus musculus GN=Tpm1 sp|P58771-2|TPM1_MOUSE	Ctr
P70195	PSB7_MOUSE	sp|P70195|PSB7_MOUSE Proteasome subunit beta type-7 OS=Mus musculus GN=Psmb7 PE=1 SV=1 sp|P70195|PSB7_MOUSE	Ctr
P61979	HNRPK_MOUSE	sp|P61979|HNRPK_MOUSE Heterogeneous nuclear ribonucleoprotein K OS=Mus musculus GN=Hnrnpk PE=1 SV=1 sp|P61979|HNRPK_MOUSE	Ctr
P27546	MAP4_MOUSE	sp|P27546|MAP4_MOUSE Microtubule-associated protein 4 OS=Mus musculus GN=Map4 PE=1 SV=3 sp|P27546|MAP4_MOUSE	Ctr
Q3V1T4-2	P3H1_MOUSE	sp|Q3V1T4-2|P3H1_MOUSE Isoform 2 of Prolyl 3-hydroxylase 1 OS=Mus musculus GN=P3h1	Ctr
P60766	CDC42_MOUSE	sp|P60766|CDC42_MOUSE Cell division control protein 42 homolog OS=Mus musculus GN=Cdc42 PE=1 SV=2 sp|P60766|CDC42_MOUSE	Ctr
Q9CZ13	QCR1_MOUSE	sp|Q9CZ13|QCR1_MOUSE Cytochrome b-c1 complex subunit 1, mitochondrial OS=Mus musculus GN=Uqcrc1 PE=1 SV=2 sp|Q9CZ13|QCR1_MOUSE	Ctr
P14211	CALR_MOUSE	sp|P14211|CALR_MOUSE Calreticulin OS=Mus musculus GN=Calr PE=1 SV=1 sp|P14211|CALR_MOUSE	Ctr
Q62093	SRSF2_MOUSE	sp|Q62093|SRSF2_MOUSE Serine/arginine-rich splicing factor 2 OS=Mus musculus GN=Srsf2 PE=1 SV=4 sp|Q62093|SRSF2_MOUSE	Ctr
P26040	EZRI_MOUSE	sp|P26040|EZRI_MOUSE Ezrin OS=Mus musculus GN=Ezr PE=1 SV=3 sp|P26040|EZRI_MOUSE	Ctr
P16125	LDHB_MOUSE	sp|P16125|LDHB_MOUSE L-lactate dehydrogenase B chain OS=Mus musculus GN=Ldhb PE=1 SV=2 sp|P16125|LDHB_MOUSE	Ctr
P68369	TBA1A_MOUSE	sp|P68369|TBA1A_MOUSE Tubulin alpha-1A chain OS=Mus musculus GN=Tuba1a PE=1 SV=1 sp|P68369|TBA1A_MOUSE	Ctr
Q9DCF9-2	SSRG_MOUSE	sp|Q9DCF9-2|SSRG_MOUSE Isoform 2 of Translocon-associated protein subunit gamma OS=Mus musculus GN=Ssr3	Ctr
O08749	DLDH_MOUSE	sp|O08749|DLDH_MOUSE Dihydrolipoyl dehydrogenase, mitochondrial OS=Mus musculus GN=Dld PE=1 SV=2 sp|O08749|DLDH_MOUSE	Ctr
O08709	PRDX6_MOUSE	sp|O08709|PRDX6_MOUSE Peroxiredoxin-6 OS=Mus musculus GN=Prdx6 PE=1 SV=3 sp|O08709|PRDX6_MOUSE	Ctr
P11087-2	CO1A1_MOUSE	sp|P11087-2|CO1A1_MOUSE Isoform 2 of Collagen alpha-1(I) chain OS=Mus musculus GN=Col1a1	Ctr
P35550	FBRL_MOUSE	sp|P35550|FBRL_MOUSE rRNA 2'-O-methyltransferase fibrillarin OS=Mus musculus GN=Fbl PE=1 SV=2	Ctr
Q05920	PYC_MOUSE	sp|Q05920|PYC_MOUSE Pyruvate carboxylase, mitochondrial OS=Mus musculus GN=Pc PE=1 SV=1 sp|Q05920|PYC_MOUSE	Ctr
P58871	TB182_MOUSE	sp|P58871|TB182_MOUSE 182 kDa tankyrase-1-binding protein OS=Mus musculus GN=Tnks1bp1 PE=1 SV=2 sp|P58871|TB182_MOUSE	Ctr
Q9CR09	UFC1_MOUSE	sp|Q9CR09|UFC1_MOUSE Ubiquitin-fold modifier-conjugating enzyme 1 OS=Mus musculus GN=Ufc1 PE=1 SV=1	Ctr
Q7TN60-2	TMC6_MOUSE	sp|Q7TN60-2|TMC6_MOUSE Isoform 2 of Transmembrane channel-like protein 6 OS=Mus musculus GN=Tmc6	Ctr
P18872-2	GNAO_MOUSE	sp|P18872-2|GNAO_MOUSE Isoform Alpha-2 of Guanine nucleotide-binding protein G(o) subunit alpha OS=Mus musculus GN=Gnao1 sp|P18872-2|GNAO_MOUSE	Ctr
Q91YQ5	RPN1_MOUSE	sp|Q91YQ5|RPN1_MOUSE Dolichyl-diphosphooligosaccharide--protein glycosyltransferase subunit 1 OS=Mus musculus GN=Rpn1 PE=1 SV=1 sp|Q91YQ5|RPN1_MOUSE	Ctr
P35980	RL18_MOUSE	sp|P35980|RL18_MOUSE 60S ribosomal protein L18 OS=Mus musculus GN=Rpl18 PE=1 SV=3 sp|P35980|RL18_MOUSE	Ctr
Q9WTQ5	AKA12_MOUSE	sp|Q9WTQ5|AKA12_MOUSE A-kinase anchor protein 12 OS=Mus musculus GN=Akap12 PE=1 SV=1 sp|Q9WTQ5|AKA12_MOUSE	Ctr
P08113	ENPL_MOUSE	sp|P08113|ENPL_MOUSE Endoplasmin OS=Mus musculus GN=Hsp90b1 PE=1 SV=2 sp|P08113|ENPL_MOUSE	Ctr
P42932	TCPQ_MOUSE	sp|P42932|TCPQ_MOUSE T-complex protein 1 subunit theta OS=Mus musculus GN=Cct8 PE=1 SV=3 sp|P42932|TCPQ_MOUSE	Ctr
P55200-2	KMT2A_MOUSE	sp|P55200-2|KMT2A_MOUSE Isoform 2 of Histone-lysine N-methyltransferase 2A OS=Mus musculus GN=Kmt2a	Ctr
Q8CHH9-2	SEPT8_MOUSE	sp|Q8CHH9-2|SEPT8_MOUSE Isoform 2 of Septin-8 OS=Mus musculus GN=Sept8	Ctr
P17182	ENOA_MOUSE	sp|P17182|ENOA_MOUSE Alpha-enolase OS=Mus musculus GN=Eno1 PE=1 SV=3 sp|P17182|ENOA_MOUSE	Ctr
P18242	CATD_MOUSE	sp|P18242|CATD_MOUSE Cathepsin D OS=Mus musculus GN=Ctsd PE=1 SV=1 sp|P18242|CATD_MOUSE	Ctr
Q61233	PLSL_MOUSE	sp|Q61233|PLSL_MOUSE Plastin-2 OS=Mus musculus GN=Lcp1 PE=1 SV=4 sp|Q61233|PLSL_MOUSE	Ctr
Q61879	MYH10_MOUSE	sp|Q61879|MYH10_MOUSE Myosin-10 OS=Mus musculus GN=Myh10 PE=1 SV=2 sp|Q61879|MYH10_MOUSE	Ctr
P62908	RS3_MOUSE	sp|P62908|RS3_MOUSE 40S ribosomal protein S3 OS=Mus musculus GN=Rps3 PE=1 SV=1 sp|P62908|RS3_MOUSE	Ctr
Q61937	NPM_MOUSE	sp|Q61937|NPM_MOUSE Nucleophosmin OS=Mus musculus GN=Npm1 PE=1 SV=1 sp|Q61937|NPM_MOUSE	Ctr
P20060	HEXB_MOUSE	sp|P20060|HEXB_MOUSE Beta-hexosaminidase subunit beta OS=Mus musculus GN=Hexb PE=1 SV=2 sp|P20060|HEXB_MOUSE	Ctr
Q9D1D4	TMEDA_MOUSE	sp|Q9D1D4|TMEDA_MOUSE Transmembrane emp24 domain-containing protein 10 OS=Mus musculus GN=Tmed10 PE=1 SV=1 sp|Q9D1D4|TMEDA_MOUSE	Ctr
Q9D7G0	PRPS1_MOUSE	sp|Q9D7G0|PRPS1_MOUSE Ribose-phosphate pyrophosphokinase 1 OS=Mus musculus GN=Prps1 PE=1 SV=4 sp|Q9D7G0|PRPS1_MOUSE	Ctr

## Sheet: b. GO analysis Ctr
Suppl Table S1b. Gene ontology analysis of proteins identified in Ctr astocytes
DAVID gene ontology tool: https://david.ncifcrf.gov/gene2gene.jsp
Functional Annotation Chart. UP toThe most overrepresented GO terms are shown
GO Category	GO Term	Count	Proteins	Fold Enrichment	Benjamini
GOTERM_BP_DIRECT	GO:0006412~translation	69	RL17_MOUSE, RL7A_MOUSE, RL30_MOUSE, RS28_MOUSE, RL27_MOUSE, RL40_MOUSE, RL10_MOUSE, RS18_MOUSE, RS21_MOUSE, RS5_MOUSE, RL37_MOUSE, EF2_MOUSE, EIF3A_MOUSE, MPCP_MOUSE, RL23A_MOUSE, RL14_MOUSE, RS15_MOUSE, RL34_MOUSE, RS8_MOUSE, RL6_MOUSE, RL24_MOUSE, EIF3D_MOUSE, RL36_MOUSE, IF4A1_MOUSE, SYTC_MOUSE, RS6_MOUSE, RS17_MOUSE, ADT2_MOUSE, RL28_MOUSE, EIF3E_MOUSE, RL13_MOUSE, RS9_MOUSE, RS2_MOUSE, RS11_…	5.57593	7.01255e-28
GOTERM_BP_DIRECT	GO:0098609~cell-cell adhesion	39	RL7A_MOUSE, PRDX1_MOUSE, PDLI5_MOUSE, PRDX6_MOUSE, SND1_MOUSE, TB182_MOUSE, 4F2_MOUSE, DHX29_MOUSE, LAP2A_MOUSE, RS26_MOUSE, LASP1_MOUSE, SEPT2_MOUSE, RL14_MOUSE, FSCN1_MOUSE, COBL1_MOUSE, LAP2B_MOUSE, CAPG_MOUSE, ENOA_MOUSE, PLEC_MOUSE, FLNB_MOUSE, EF1D_MOUSE, TAGL2_MOUSE, CNN3_MOUSE, 1433Z_MOUSE, ALDOA_MOUSE, BASI_MOUSE, EIF3E_MOUSE, LIMA1_MOUSE, DNJB1_MOUSE, VASP_MOUSE, CNN2_MOUSE, MPRIP_MOUSE…	6.68675	1.94122e-17
GOTERM_BP_DIRECT	GO:0006457~protein folding	32	CRYAB_MOUSE, TCPQ_MOUSE, PDIA4_MOUSE, CH60_MOUSE, CALR_MOUSE, TCPE_MOUSE, TBA1B_MOUSE, GRP75_MOUSE, PDIA1_MOUSE, TBB5_MOUSE, F10A1_MOUSE, TCPG_MOUSE, HS90B_MOUSE, ERP29_MOUSE, TCPB_MOUSE, PPIA_MOUSE, CALX_MOUSE, P3H1_MOUSE, PPIC_MOUSE, PDIA3_MOUSE, FKB1A_MOUSE, HS90A_MOUSE, TCPD_MOUSE, ENPL_MOUSE, DNJB1_MOUSE, TCPZ_MOUSE, CH10_MOUSE, HSP7C_MOUSE, TCPA_MOUSE, THIO_MOUSE, CDC37_MOUSE, PFD3_MOUSE	8.10125	1.53317e-16
GOTERM_BP_DIRECT	GO:0050821~protein stabilization	22	PROF1_MOUSE, PHB_MOUSE, TCPQ_MOUSE, AAK1_MOUSE, CH60_MOUSE, PARK7_MOUSE, CALR_MOUSE, TCPE_MOUSE, MT3_MOUSE, GNAQ_MOUSE, NPM_MOUSE, P3H1_MOUSE, FLNA_MOUSE, G3P_MOUSE, TCPD_MOUSE, TCPZ_MOUSE, TCPG_MOUSE, TCPA_MOUSE, PHB2_MOUSE, CDC37_MOUSE, NCKP1_MOUSE, TCPB_MOUSE	5.56961	2.44279e-07
GOTERM_BP_DIRECT	GO:0006099~tricarboxylic acid cycle	12	MDHC_MOUSE, ODPB_MOUSE, SDHA_MOUSE, ODPA_MOUSE, MDHM_MOUSE, CISY_MOUSE, ODP2_MOUSE, ACON_MOUSE, SUCB1_MOUSE, ODO1_MOUSE, SUCA_MOUSE, IDHP_MOUSE	13.409	2.4483e-07
GOTERM_BP_DIRECT	GO:0000028~ribosomal small subunit assembly	10	RS28_MOUSE, RS25_MOUSE, RS15_MOUSE, RS2_MOUSE, RS17_MOUSE, RS14_MOUSE, RS27L_MOUSE, RS5_MOUSE, RSSA_MOUSE, RS10_MOUSE	15.431	2.24608e-06
GOTERM_BP_DIRECT	GO:0001649~osteoblast differentiation	19	HNRPQ_MOUSE, CO1A1_MOUSE, PHB_MOUSE, DHX9_MOUSE, SND1_MOUSE, FBRL_MOUSE, CH10_MOUSE, TPM4_MOUSE, RS15_MOUSE, RRBP1_MOUSE, CLH1_MOUSE, RS11_MOUSE, IBP5_MOUSE, FAS_MOUSE, RRAS2_MOUSE, ATPB_MOUSE, PRS7_MOUSE, HNRPC_MOUSE, HNRPU_MOUSE	5.44863	4.12319e-06
GOTERM_BP_DIRECT	GO:0070527~platelet aggregation	12	ILK_MOUSE, FIBA_MOUSE, ACTG_MOUSE, MYL9_MOUSE, TLN1_MOUSE, VINC_MOUSE, HSPB1_MOUSE, FLNA_MOUSE, MYH9_MOUSE, ML12B_MOUSE, ACTB_MOUSE, CSRP1_MOUSE	10.2332	4.137e-06
GOTERM_BP_DIRECT	GO:1904871~positive regulation of protein localization to Cajal body	7	TCPZ_MOUSE, TCPQ_MOUSE, TCPG_MOUSE, TCPA_MOUSE, TCPE_MOUSE, TCPB_MOUSE, TCPD_MOUSE	28.3544	6.68977e-06
GOTERM_BP_DIRECT	GO:0008380~RNA splicing	27	HNRPQ_MOUSE, RUXE_MOUSE, PTBP1_MOUSE, RALY_MOUSE, SRSF3_MOUSE, ROA2_MOUSE, DX39B_MOUSE, SRRM2_MOUSE, SRSF5_MOUSE, SFPQ_MOUSE, SRSF2_MOUSE, HNRPK_MOUSE, SRS10_MOUSE, HNRPF_MOUSE, PABP1_MOUSE, NONO_MOUSE, RUXF_MOUSE, THOC4_MOUSE, HSP7C_MOUSE, ROA1_MOUSE, IF4A3_MOUSE, HNRPM_MOUSE, HNRPC_MOUSE, SRSF4_MOUSE, DX39A_MOUSE, HNRPU_MOUSE, SF3A3_MOUSE	3.63044	8.39329e-06
GOTERM_BP_DIRECT	GO:1904874~positive regulation of telomerase RNA localization to Cajal body	8	TCPZ_MOUSE, TCPQ_MOUSE, TCPG_MOUSE, TCPA_MOUSE, TCPE_MOUSE, TCPB_MOUSE, RUVB2_MOUSE, TCPD_MOUSE	17.2827	3.25883e-05
GOTERM_BP_DIRECT	GO:0006754~ATP biosynthetic process	9	ATPA_MOUSE, ATPG_MOUSE, ATP8_MOUSE, KPYM_MOUSE, ATPD_MOUSE, ATP5L_MOUSE, ATPB_MOUSE, ATPO_MOUSE, ALDOA_MOUSE	12.6802	5.39856e-05
GOTERM_BP_DIRECT	GO:0006397~mRNA processing	30	HNRPQ_MOUSE, RUXE_MOUSE, PTBP1_MOUSE, RALY_MOUSE, SRSF3_MOUSE, PABP2_MOUSE, ROA2_MOUSE, DX39B_MOUSE, PCBP1_MOUSE, SRRM2_MOUSE, SRSF5_MOUSE, SFPQ_MOUSE, SRSF2_MOUSE, HNRPK_MOUSE, CPSF6_MOUSE, SRS10_MOUSE, HNRPF_MOUSE, PABP1_MOUSE, NONO_MOUSE, RUXF_MOUSE, THOC4_MOUSE, HSP7C_MOUSE, ROA1_MOUSE, IF4A3_MOUSE, HNRPM_MOUSE, HNRPC_MOUSE, SRSF4_MOUSE, DX39A_MOUSE, HNRPU_MOUSE, SF3A3_MOUSE	3.0191	5.39856e-05
GOTERM_BP_DIRECT	GO:0008360~regulation of cell shape	19	TPM1_MOUSE, WDR1_MOUSE, PAXI_MOUSE, MYH14_MOUSE, FINC_MOUSE, ALDOA_MOUSE, ML12B_MOUSE, NHRF1_MOUSE, CYFP1_MOUSE, EZRI_MOUSE, GDIR1_MOUSE, MYH10_MOUSE, ANXA1_MOUSE, HEXB_MOUSE, E41L2_MOUSE, MYH9_MOUSE, MOES_MOUSE, PLXB2_MOUSE, GNA12_MOUSE	4.42946	5.39856e-05
GOTERM_BP_DIRECT	GO:0032212~positive regulation of telomere maintenance via telomerase	10	TCPZ_MOUSE, TCPQ_MOUSE, ROA1_MOUSE, TCPG_MOUSE, TCPA_MOUSE, TCPE_MOUSE, CTNB1_MOUSE, TCPB_MOUSE, MK01_MOUSE, TCPD_MOUSE	10.1266	6.33186e-05
GOTERM_BP_DIRECT	GO:0030036~actin cytoskeleton organization	19	PROF1_MOUSE, WDR1_MOUSE, CAP1_MOUSE, PAK1_MOUSE, TMOD3_MOUSE, FLNA_MOUSE, CSRP1_MOUSE, NHRF1_MOUSE, MRCKB_MOUSE, VASP_MOUSE, FSCN1_MOUSE, RASK_MOUSE, MYH10_MOUSE, PALLD_MOUSE, COR1C_MOUSE, RHOA_MOUSE, RAN_MOUSE, E41L2_MOUSE, FLNB_MOUSE	4.33588	6.53252e-05
GOTERM_BP_DIRECT	GO:0031032~actomyosin structure organization	9	MRCKB_MOUSE, CNN2_MOUSE, MY18A_MOUSE, MYH10_MOUSE, MYH14_MOUSE, E41L2_MOUSE, CNN1_MOUSE, MYH9_MOUSE, CNN3_MOUSE	10.8017	0.000157136
GOTERM_BP_DIRECT	GO:0006096~glycolytic process	10	KPYM_MOUSE, ENOA_MOUSE, PGK1_MOUSE, ODO1_MOUSE, TPIS_MOUSE, HXK1_MOUSE, ALDOC_MOUSE, PFKAP_MOUSE, ALDOA_MOUSE, G3P_MOUSE	9.00139	0.000157136
GOTERM_BP_DIRECT	GO:0045727~positive regulation of translation	12	TSP1_MOUSE, DX39B_MOUSE, HNRPD_MOUSE, IF4A3_MOUSE, PTBP1_MOUSE, NPM_MOUSE, RHOA_MOUSE, ELAV1_MOUSE, RBM3_MOUSE, RS4X_MOUSE, EF2_MOUSE, MK01_MOUSE	6.82211	0.000157136
GOTERM_BP_DIRECT	GO:0055114~oxidation-reduction process	45	MDHC_MOUSE, ODPB_MOUSE, PRDX1_MOUSE, PRDX6_MOUSE, SPRE_MOUSE, ETFD_MOUSE, IDHP_MOUSE, LDHB_MOUSE, DHB11_MOUSE, SERA_MOUSE, SDHA_MOUSE, DHE3_MOUSE, DECR_MOUSE, UCRI_MOUSE, ETFB_MOUSE, PRDX5_MOUSE, SODC_MOUSE, QCR1_MOUSE, TXD12_MOUSE, ECHA_MOUSE, NNTM_MOUSE, P4HA1_MOUSE, ODPA_MOUSE, GDIB_MOUSE, P3H1_MOUSE, NB5R3_MOUSE, VAT1_MOUSE, DLDH_MOUSE, UGDH_MOUSE, NDUA7_MOUSE, GPX1_MOUSE, IVD_MOUSE, LDHA_MOU…	2.15714	0.000352917
GO Category	GO Term	Count	Proteins	Fold Enrichment	Benjamini
GOTERM_CC_DIRECT	GO:0070062~extracellular exosome	345	CATZ_MOUSE, RS28_MOUSE, PEPD_MOUSE, CSRP1_MOUSE, KPYM_MOUSE, EZRI_MOUSE, TBB5_MOUSE, H2AY_MOUSE, PLEC_MOUSE, NUCL_MOUSE, DECR_MOUSE, IFM3_MOUSE, GBB2_MOUSE, PHB2_MOUSE, MYOF_MOUSE, CTNB1_MOUSE, SEP11_MOUSE, RRAS2_MOUSE, E41L2_MOUSE, TBB4B_MOUSE, HNRPD_MOUSE, COF1_MOUSE, TCTP_MOUSE, GDIB_MOUSE, ITIH3_MOUSE, TBA1A_MOUSE, RS9_MOUSE, GPX1_MOUSE, CYFP1_MOUSE, UB2V2_MOUSE, RAB1A_MOUSE, RALB_MOUSE, TOLI…	4.44272	1.17468e-152
GOTERM_CC_DIRECT	GO:0005925~focal adhesion	121	RL7A_MOUSE, RL30_MOUSE, MUC18_MOUSE, CD44_MOUSE, RS18_MOUSE, PLSL_MOUSE, VINEX_MOUSE, CSRP1_MOUSE, ARP3_MOUSE, ACTG_MOUSE, EZRI_MOUSE, RS15_MOUSE, PLEC_MOUSE, RL6_MOUSE, GBB2_MOUSE, CTNA1_MOUSE, CTNB1_MOUSE, RRAS2_MOUSE, E41L2_MOUSE, RLA0_MOUSE, COF1_MOUSE, GDIB_MOUSE, ANXA5_MOUSE, LIMA1_MOUSE, RS9_MOUSE, CYFP1_MOUSE, TPM4_MOUSE, PGBM_MOUSE, MPRIP_MOUSE, RHOA_MOUSE, HSPB1_MOUSE, NCKP1_MOUSE, ILK_…	10.6561	6.39618e-88
GOTERM_CC_DIRECT	GO:0043209~myelin sheath	83	CRYAB_MOUSE, MDHC_MOUSE, ATPA_MOUSE, RL40_MOUSE, PRDX1_MOUSE, CH60_MOUSE, GSTM1_MOUSE, MIF_MOUSE, SEPT2_MOUSE, MPCP_MOUSE, ACTG_MOUSE, FSCN1_MOUSE, KPYM_MOUSE, VDAC1_MOUSE, EZRI_MOUSE, SERA_MOUSE, ENOA_MOUSE, TCPG_MOUSE, ODP2_MOUSE, GBB2_MOUSE, SUCB1_MOUSE, UCRI_MOUSE, TBB4B_MOUSE, QCR1_MOUSE, ATPG_MOUSE, ODPA_MOUSE, NCAM1_MOUSE, GDIB_MOUSE, TBB4A_MOUSE, MIC60_MOUSE, ADT2_MOUSE, ALDOA_MOUSE, TBA1…	14.8857	1.1602e-72
GOTERM_CC_DIRECT	GO:0005913~cell-cell adherens junction	80	RL7A_MOUSE, TCPQ_MOUSE, PRDX1_MOUSE, SND1_MOUSE, 4F2_MOUSE, FLOT1_MOUSE, PICAL_MOUSE, LASP1_MOUSE, EF2_MOUSE, SEPT2_MOUSE, RL14_MOUSE, FSCN1_MOUSE, KPYM_MOUSE, EZRI_MOUSE, COBL1_MOUSE, LAP2B_MOUSE, ENOA_MOUSE, PCBP1_MOUSE, PLEC_MOUSE, RL6_MOUSE, RL24_MOUSE, CTNA1_MOUSE, CTNB1_MOUSE, MYH9_MOUSE, TAGL2_MOUSE, IQGA1_MOUSE, AFAD_MOUSE, HNRPK_MOUSE, ITB1_MOUSE, 1433Z_MOUSE, VINC_MOUSE, PARK7_MOUSE, AL…	8.71755	3.45995e-49
GOTERM_CC_DIRECT	GO:0030529~intracellular ribonucleoprotein complex	79	HNRPQ_MOUSE, RL17_MOUSE, RL7A_MOUSE, RL30_MOUSE, RS28_MOUSE, RL27_MOUSE, ACTN4_MOUSE, RS18_MOUSE, RS21_MOUSE, RS5_MOUSE, EF2_MOUSE, RUVB2_MOUSE, RL23A_MOUSE, RL14_MOUSE, RS15_MOUSE, RS25_MOUSE, RS8_MOUSE, PCBP1_MOUSE, HNRH2_MOUSE, RL6_MOUSE, NUCL_MOUSE, RL24_MOUSE, IQGA1_MOUSE, RL36_MOUSE, RLA0_MOUSE, HNRPK_MOUSE, CPSF6_MOUSE, HNRPD_MOUSE, ROAA_MOUSE, RS6_MOUSE, PABP1_MOUSE, RS17_MOUSE, RL28_MOUS…	8.50097	9.77017e-48
GOTERM_CC_DIRECT	GO:0031012~extracellular matrix	74	CO1A1_MOUSE, ATPA_MOUSE, RL30_MOUSE, RL27_MOUSE, PRDX1_MOUSE, ARF4_MOUSE, CH60_MOUSE, RS18_MOUSE, LMNA_MOUSE, LEG1_MOUSE, RS5_MOUSE, EF2_MOUSE, TSP1_MOUSE, ACTG_MOUSE, KPYM_MOUSE, TBB5_MOUSE, RS25_MOUSE, PLEC_MOUSE, MYH9_MOUSE, TBB4B_MOUSE, ECHA_MOUSE, SFPQ_MOUSE, DYHC1_MOUSE, HNRPK_MOUSE, IF4A1_MOUSE, COF1_MOUSE, VIME_MOUSE, RS17_MOUSE, ADT2_MOUSE, TCPZ_MOUSE, PGBM_MOUSE, HSP7C_MOUSE, RPN1_MOUSE…	8.66714	3.18403e-45
GOTERM_CC_DIRECT	GO:0005737~cytoplasm	354	RS28_MOUSE, RL40_MOUSE, PRS6A_MOUSE, PYC_MOUSE, CD34_MOUSE, GSTM1_MOUSE, KPYM_MOUSE, EZRI_MOUSE, RS15_MOUSE, TBB5_MOUSE, PLEC_MOUSE, RL6_MOUSE, NUCL_MOUSE, DECR_MOUSE, IFM3_MOUSE, GBB2_MOUSE, PHB2_MOUSE, CTNB1_MOUSE, SEP11_MOUSE, PRS7_MOUSE, E41L2_MOUSE, MOCS3_MOUSE, TBB4B_MOUSE, SFPQ_MOUSE, HNRPD_MOUSE, COF1_MOUSE, TCTP_MOUSE, GDIB_MOUSE, TBA1A_MOUSE, RUXF_MOUSE, LIMA1_MOUSE, CNBP_MOUSE, RS9_MOU…	1.8383	1.63401e-42
GOTERM_CC_DIRECT	GO:0005840~ribosome	56	RL17_MOUSE, RL7A_MOUSE, RL30_MOUSE, RS28_MOUSE, RL40_MOUSE, RL10_MOUSE, RS18_MOUSE, RS21_MOUSE, RS5_MOUSE, RL23A_MOUSE, RL14_MOUSE, RS15_MOUSE, RS25_MOUSE, RS8_MOUSE, RL6_MOUSE, RL24_MOUSE, RL36_MOUSE, RLA0_MOUSE, MT3_MOUSE, RS6_MOUSE, RS17_MOUSE, RL28_MOUSE, RL13_MOUSE, RS9_MOUSE, RS2_MOUSE, RS11_MOUSE, RS14_MOUSE, RL7_MOUSE, RS29_MOUSE, RSSA_MOUSE, RL12_MOUSE, RL4_MOUSE, RS26_MOUSE, RS3_MOUSE, …	10.257	5.71559e-38
GOTERM_CC_DIRECT	GO:0022625~cytosolic large ribosomal subunit	34	RL17_MOUSE, RL7A_MOUSE, RL30_MOUSE, RL27_MOUSE, RL40_MOUSE, RL10_MOUSE, RL12_MOUSE, RL4_MOUSE, RL37_MOUSE, RL23A_MOUSE, RL14_MOUSE, RL34_MOUSE, RL29_MOUSE, RL6_MOUSE, RL24_MOUSE, RL19_MOUSE, RL18A_MOUSE, RL13A_MOUSE, RL31_MOUSE, RL21_MOUSE, RL3_MOUSE, RL36_MOUSE, RLA0_MOUSE, RL27A_MOUSE, RLA2_MOUSE, RL28_MOUSE, RL18_MOUSE, RS12_MOUSE, RL36A_MOUSE, RL13_MOUSE, RL23_MOUSE, RL32_MOUSE, RL7_MOUSE, RL…	12.8656	6.08094e-26
GOTERM_CC_DIRECT	GO:0042470~melanosome	34	PDIA4_MOUSE, PRDX1_MOUSE, SND1_MOUSE, 4F2_MOUSE, FLOT1_MOUSE, CALU_MOUSE, PDIA1_MOUSE, 1433E_MOUSE, CAPG_MOUSE, ANXA6_MOUSE, HS90B_MOUSE, SAHH_MOUSE, ERP29_MOUSE, ITB1_MOUSE, 1433Z_MOUSE, CALX_MOUSE, GANAB_MOUSE, PDIA3_MOUSE, BASI_MOUSE, HS90A_MOUSE, TCPD_MOUSE, ENPL_MOUSE, RAB1A_MOUSE, RAB2A_MOUSE, HSP7C_MOUSE, RPN1_MOUSE, CATD_MOUSE, CLH1_MOUSE, ANXA2_MOUSE, MYH11_MOUSE, FAS_MOUSE, TMEDA_MOUSE,…	11.5918	2.7379e-24
GOTERM_CC_DIRECT	GO:0001725~stress fiber	29	ILK_MOUSE, TPM1_MOUSE, ACTN4_MOUSE, ZYX_MOUSE, PLSL_MOUSE, PAXI_MOUSE, SEPT7_MOUSE, ML12B_MOUSE, LNEBL_MOUSE, PDLI2_MOUSE, FSCN1_MOUSE, MYH10_MOUSE, PALLD_MOUSE, SEP11_MOUSE, TPM3_MOUSE, FLNB_MOUSE, MYH9_MOUSE, ACTB_MOUSE, MYL9_MOUSE, VINC_MOUSE, SRBS1_MOUSE, MYH14_MOUSE, LIMA1_MOUSE, ACTN1_MOUSE, TPM4_MOUSE, CNN2_MOUSE, MPRIP_MOUSE, ANXA2_MOUSE, MYH11_MOUSE	14.9044	4.69812e-24
GOTERM_CC_DIRECT	GO:0022627~cytosolic small ribosomal subunit	25	RS28_MOUSE, RS18_MOUSE, RS21_MOUSE, RS26_MOUSE, RS5_MOUSE, RS3_MOUSE, RS15_MOUSE, RS25_MOUSE, RS8_MOUSE, RS10_MOUSE, RS30_MOUSE, RS20_MOUSE, RS6_MOUSE, RS17_MOUSE, RS27L_MOUSE, RS12_MOUSE, RS9_MOUSE, RS16_MOUSE, RS2_MOUSE, RS11_MOUSE, RS14_MOUSE, RS29_MOUSE, RS4X_MOUSE, RS15A_MOUSE, RSSA_MOUSE	16.2426	1.27373e-21
GOTERM_CC_DIRECT	GO:0005739~mitochondrion	125	PRDX1_MOUSE, SAP_MOUSE, SPRE_MOUSE, 68MP_MOUSE, ETFD_MOUSE, PYC_MOUSE, MPCP_MOUSE, GSTP1_MOUSE, KPYM_MOUSE, ODP2_MOUSE, DECR_MOUSE, PHB2_MOUSE, P4HA1_MOUSE, NNTM_MOUSE, MIC60_MOUSE, ALDOA_MOUSE, GPX1_MOUSE, IVD_MOUSE, MDHM_MOUSE, RHOA_MOUSE, PEBP1_MOUSE, AP2M1_MOUSE, TOM22_MOUSE, GRP75_MOUSE, DHX29_MOUSE, IDHP_MOUSE, RS3_MOUSE, LDHB_MOUSE, 1433E_MOUSE, SDHA_MOUSE, ECI1_MOUSE, CHCH2_MOUSE, LPPRC_M…	2.50104	1.66951e-20
GOTERM_CC_DIRECT	GO:0005829~cytosol	122	PRDX1_MOUSE, RL40_MOUSE, RS18_MOUSE, PLSL_MOUSE, LEG1_MOUSE, EF2_MOUSE, GSTP1_MOUSE, ACTG_MOUSE, MYO1C_MOUSE, EZRI_MOUSE, TBB5_MOUSE, SAHH_MOUSE, CTNA1_MOUSE, CTNB1_MOUSE, MOCS3_MOUSE, COF1_MOUSE, HNRPD_MOUSE, MT3_MOUSE, GNAQ_MOUSE, ANXA5_MOUSE, CNBP_MOUSE, RUXF_MOUSE, GPX1_MOUSE, RAB1A_MOUSE, FABP7_MOUSE, PGK1_MOUSE, ANXA2_MOUSE, RHOA_MOUSE, RAB7A_MOUSE, RSSA_MOUSE, PROF1_MOUSE, CALR_MOUSE, PSA1…	2.35481	7.68829e-18
GOTERM_CC_DIRECT	GO:0015935~small ribosomal subunit	18	RS28_MOUSE, RS18_MOUSE, RS21_MOUSE, NPM_MOUSE, RS6_MOUSE, RS26_MOUSE, RS5_MOUSE, RS9_MOUSE, RS3_MOUSE, RS16_MOUSE, RS25_MOUSE, RS15_MOUSE, RS2_MOUSE, RS29_MOUSE, RS4X_MOUSE, RSSA_MOUSE, RS20_MOUSE, RS30_MOUSE	21.373	8.08983e-18
GOTERM_CC_DIRECT	GO:0016020~membrane	306	PRS6A_MOUSE, 68MP_MOUSE, ETFD_MOUSE, CD34_MOUSE, RTN1_MOUSE, EZRI_MOUSE, RS15_MOUSE, RL6_MOUSE, NUCL_MOUSE, IFM3_MOUSE, GBB2_MOUSE, PHB2_MOUSE, MYOF_MOUSE, CTNB1_MOUSE, PRS7_MOUSE, RRAS2_MOUSE, E41L2_MOUSE, SSRG_MOUSE, CPSF6_MOUSE, P4HA1_MOUSE, NNTM_MOUSE, COF1_MOUSE, GDIB_MOUSE, RL13_MOUSE, RS9_MOUSE, RAB1A_MOUSE, RALB_MOUSE, MDHM_MOUSE, PGK1_MOUSE, ANXA2_MOUSE, RHOA_MOUSE, HNRPU_MOUSE, NCKP1_MO…	1.5057	1.19885e-17
GOTERM_CC_DIRECT	GO:0043234~protein complex	64	KCC2D_MOUSE, ACTN4_MOUSE, CD44_MOUSE, CH60_MOUSE, GSTM1_MOUSE, MK01_MOUSE, 1433T_MOUSE, GSTP1_MOUSE, VDAC1_MOUSE, TBB5_MOUSE, DX39B_MOUSE, OST48_MOUSE, ANXA6_MOUSE, GBB2_MOUSE, PHB2_MOUSE, CTNB1_MOUSE, MYH9_MOUSE, AT2A2_MOUSE, IQGA1_MOUSE, PRPS1_MOUSE, 1433Z_MOUSE, VINC_MOUSE, GNAQ_MOUSE, SUCA_MOUSE, ALDOA_MOUSE, ACTA_MOUSE, HSP7C_MOUSE, RTN4_MOUSE, ANXA2_MOUSE, SPTN1_MOUSE, GNAI1_MOUSE, SNX2_MOU…	3.50923	1.58339e-16
GOTERM_CC_DIRECT	GO:0005856~cytoskeleton	88	FLNC_MOUSE, SRBS2_MOUSE, TCPQ_MOUSE, PLSL_MOUSE, VINEX_MOUSE, LASP1_MOUSE, EIF3A_MOUSE, MK01_MOUSE, SEPT2_MOUSE, ARP3_MOUSE, ACTG_MOUSE, FSCN1_MOUSE, EZRI_MOUSE, TBB5_MOUSE, PLEC_MOUSE, FARP1_MOUSE, PALLD_MOUSE, SEP11_MOUSE, CTNA1_MOUSE, CTNB1_MOUSE, E41L2_MOUSE, TPM3_MOUSE, MYH9_MOUSE, TBB4B_MOUSE, DC1L2_MOUSE, HAUS5_MOUSE, DYHC1_MOUSE, COF1_MOUSE, TBB2A_MOUSE, VINC_MOUSE, VIME_MOUSE, TBB4A_MOUS…	2.72257	3.81311e-16
GOTERM_CC_DIRECT	GO:0015629~actin cytoskeleton	34	FLNC_MOUSE, ACTN4_MOUSE, PDLI5_MOUSE, PLSL_MOUSE, PAWR_MOUSE, FLNA_MOUSE, SEPT7_MOUSE, CSRP1_MOUSE, SEPT2_MOUSE, ACTG_MOUSE, PDLI2_MOUSE, FSCN1_MOUSE, EZRI_MOUSE, MYH10_MOUSE, PALLD_MOUSE, COR1C_MOUSE, DEST_MOUSE, CTNA1_MOUSE, E41L2_MOUSE, MACF1_MOUSE, MYH9_MOUSE, CNN3_MOUSE, IQGA1_MOUSE, WDR1_MOUSE, COF1_MOUSE, VINC_MOUSE, GELS_MOUSE, SYTC_MOUSE, ALDOA_MOUSE, LIMA1_MOUSE, H10_MOUSE, ACTA_MOUSE, …	5.82471	1.79732e-14
GOTERM_CC_DIRECT	GO:0005743~mitochondrial inner membrane	44	ATPA_MOUSE, PHB_MOUSE, TOM22_MOUSE, CH60_MOUSE, PYC_MOUSE, ETFD_MOUSE, IDHP_MOUSE, SFXN4_MOUSE, MPCP_MOUSE, RS3_MOUSE, VDAC1_MOUSE, SDHA_MOUSE, DHE3_MOUSE, ECI1_MOUSE, PHB2_MOUSE, UCRI_MOUSE, EAA1_MOUSE, COX5B_MOUSE, QCR1_MOUSE, ATPG_MOUSE, ECHA_MOUSE, NNTM_MOUSE, LETM1_MOUSE, MIC60_MOUSE, AT5G1_MOUSE, ADT2_MOUSE, SUCA_MOUSE, NB5R3_MOUSE, NDUA7_MOUSE, ATPD_MOUSE, VDAC2_MOUSE, COX6C_MOUSE, NDUBB_M…	3.91501	1.23037e-12
GO Category	GO Term	Count	Proteins	Fold Enrichment	Benjamini
GOTERM_MF_DIRECT	GO:0044822~poly(A) RNA binding	180	RL7A_MOUSE, RS28_MOUSE, RL30_MOUSE, PRDX1_MOUSE, RL10_MOUSE, RS18_MOUSE, LEG1_MOUSE, EF2_MOUSE, CSRP1_MOUSE, KPYM_MOUSE, EZRI_MOUSE, RS15_MOUSE, RS25_MOUSE, PLEC_MOUSE, TCPG_MOUSE, PCBP1_MOUSE, RL6_MOUSE, NUCL_MOUSE, CTNA1_MOUSE, SFPQ_MOUSE, RL36_MOUSE, RLA0_MOUSE, CPSF6_MOUSE, HNRPD_MOUSE, ROAA_MOUSE, TCTP_MOUSE, RS6_MOUSE, GDIB_MOUSE, H14_MOUSE, MIC60_MOUSE, RL28_MOUSE, ALDOA_MOUSE, EIF3E_MOUSE…	5.04733	1.37311e-76
GOTERM_MF_DIRECT	GO:0098641~cadherin binding involved in cell-cell adhesion	75	RL7A_MOUSE, TCPQ_MOUSE, PRDX1_MOUSE, SND1_MOUSE, 4F2_MOUSE, PICAL_MOUSE, LASP1_MOUSE, EF2_MOUSE, SEPT2_MOUSE, RL14_MOUSE, FSCN1_MOUSE, KPYM_MOUSE, EZRI_MOUSE, COBL1_MOUSE, LAP2B_MOUSE, ENOA_MOUSE, PCBP1_MOUSE, PLEC_MOUSE, RL6_MOUSE, RL24_MOUSE, CTNA1_MOUSE, CTNB1_MOUSE, MYH9_MOUSE, TAGL2_MOUSE, IQGA1_MOUSE, AFAD_MOUSE, HNRPK_MOUSE, ITB1_MOUSE, 1433Z_MOUSE, VINC_MOUSE, PARK7_MOUSE, ALDOA_MOUSE, LI…	8.3896	1.33314e-44
GOTERM_MF_DIRECT	GO:0003735~structural constituent of ribosome	60	RL17_MOUSE, RL30_MOUSE, RS28_MOUSE, RL27_MOUSE, RL40_MOUSE, RL10_MOUSE, RS18_MOUSE, RS21_MOUSE, RS5_MOUSE, RL37_MOUSE, MPCP_MOUSE, RL23A_MOUSE, RL14_MOUSE, RS15_MOUSE, RS25_MOUSE, RL34_MOUSE, RS8_MOUSE, RL6_MOUSE, RL24_MOUSE, RL36_MOUSE, RLA0_MOUSE, RS6_MOUSE, RS17_MOUSE, ADT2_MOUSE, RL28_MOUSE, RL13_MOUSE, RS9_MOUSE, RS2_MOUSE, RS11_MOUSE, RS14_MOUSE, RL7_MOUSE, RS29_MOUSE, RSSA_MOUSE, RL12_MOUS…	7.09302	8.97066e-31
GOTERM_MF_DIRECT	GO:0005515~protein binding	231	CSRP1_MOUSE, GSTM1_MOUSE, KPYM_MOUSE, EZRI_MOUSE, RS15_MOUSE, PLEC_MOUSE, NUCL_MOUSE, GBB2_MOUSE, PHB2_MOUSE, CTNB1_MOUSE, SEP11_MOUSE, PRS7_MOUSE, RRAS2_MOUSE, E41L2_MOUSE, SFPQ_MOUSE, GLU2B_MOUSE, LIMA1_MOUSE, GPX1_MOUSE, CYFP1_MOUSE, UB2V2_MOUSE, RAB1A_MOUSE, ANXA2_MOUSE, RHOA_MOUSE, HNRPU_MOUSE, NCKP1_MOUSE, GNAI1_MOUSE, RAB7A_MOUSE, HMGN1_MOUSE, RL12_MOUSE, CADM1_MOUSE, GRP75_MOUSE, FLNA_MOU…	1.76182	2.72307e-19
GOTERM_MF_DIRECT	GO:0000166~nucleotide binding	140	PRS6A_MOUSE, PYC_MOUSE, EF2_MOUSE, RUVB2_MOUSE, SEPT2_MOUSE, ARP3_MOUSE, ACTG_MOUSE, MYO1C_MOUSE, KPYM_MOUSE, TBB5_MOUSE, TCPG_MOUSE, NUCL_MOUSE, RRAS2_MOUSE, SEP11_MOUSE, PRS7_MOUSE, AT2A2_MOUSE, TBB4B_MOUSE, MOCS3_MOUSE, PRPS1_MOUSE, SFPQ_MOUSE, CPSF6_MOUSE, HNRPD_MOUSE, GNAQ_MOUSE, SYTC_MOUSE, ROAA_MOUSE, TBA1A_MOUSE, ACTA_MOUSE, RAB1A_MOUSE, RALB_MOUSE, RHOA_MOUSE, SRSF4_MOUSE, SEPT8_MOUSE, H…	2.25687	8.71224e-19
GOTERM_MF_DIRECT	GO:0003779~actin binding	52	FLNC_MOUSE, ACTN4_MOUSE, CAP1_MOUSE, PLSL_MOUSE, PAWR_MOUSE, 1433F_MOUSE, LASP1_MOUSE, ARP3_MOUSE, MYO1C_MOUSE, FSCN1_MOUSE, EZRI_MOUSE, PLEC_MOUSE, PALLD_MOUSE, E41L2_MOUSE, TPM3_MOUSE, MYH9_MOUSE, ITB1_MOUSE, COF1_MOUSE, VINC_MOUSE, LIMA1_MOUSE, VASP_MOUSE, CYFP1_MOUSE, ACTN1_MOUSE, TPM4_MOUSE, CNN2_MOUSE, MPRIP_MOUSE, SPTN1_MOUSE, PROF1_MOUSE, TPM1_MOUSE, PDLI5_MOUSE, TMOD3_MOUSE, FLNA_MOUSE, …	4.80143	1.67042e-18
GOTERM_MF_DIRECT	GO:0032403~protein complex binding	49	ACTN4_MOUSE, CH60_MOUSE, LRP1_MOUSE, MIF_MOUSE, MPCP_MOUSE, VDAC1_MOUSE, EZRI_MOUSE, TBB5_MOUSE, DX39B_MOUSE, ANXA6_MOUSE, GBB2_MOUSE, CTNB1_MOUSE, UCRI_MOUSE, IQGA1_MOUSE, QCR1_MOUSE, ECHA_MOUSE, ITB1_MOUSE, 1433Z_MOUSE, GNAQ_MOUSE, NHRF1_MOUSE, CYFP1_MOUSE, ATPD_MOUSE, RS2_MOUSE, RTN4_MOUSE, SPTN1_MOUSE, NCKP1_MOUSE, PFKAP_MOUSE, RAP1B_MOUSE, PAXI_MOUSE, FLNA_MOUSE, BAX_MOUSE, GIT1_MOUSE, F10A1…	4.27166	2.72057e-15
GOTERM_MF_DIRECT	GO:0051082~unfolded protein binding	24	CRYAB_MOUSE, TCPQ_MOUSE, SERPH_MOUSE, CALX_MOUSE, CALR_MOUSE, TCPE_MOUSE, SRS10_MOUSE, NPM_MOUSE, GRP75_MOUSE, UGGG1_MOUSE, TCPD_MOUSE, HS90A_MOUSE, ENPL_MOUSE, DNJB1_MOUSE, TCPZ_MOUSE, CH10_MOUSE, HSP7C_MOUSE, F10A1_MOUSE, TCPG_MOUSE, TCPA_MOUSE, HS90B_MOUSE, CDC37_MOUSE, TCPB_MOUSE, GRP78_MOUSE	9.98698	6.14798e-15
GOTERM_MF_DIRECT	GO:0003723~RNA binding	73	PSA6_MOUSE, HNRPQ_MOUSE, RL7A_MOUSE, RL30_MOUSE, RS28_MOUSE, RS18_MOUSE, RS5_MOUSE, RL37_MOUSE, SRSF3_MOUSE, EF2_MOUSE, EIF3A_MOUSE, RL23A_MOUSE, DX39B_MOUSE, RS15_MOUSE, RL34_MOUSE, ENOA_MOUSE, PCBP1_MOUSE, HNRH2_MOUSE, NUCL_MOUSE, EIF3D_MOUSE, SFPQ_MOUSE, HNRPK_MOUSE, IF4A1_MOUSE, CPSF6_MOUSE, HNRPD_MOUSE, PARK7_MOUSE, SRS10_MOUSE, SYTC_MOUSE, ROAA_MOUSE, PABP1_MOUSE, GLU2B_MOUSE, RUXF_MOUSE, R…	2.92087	3.23479e-14
GOTERM_MF_DIRECT	GO:0051015~actin filament binding	27	TPM1_MOUSE, FLNC_MOUSE, ACTN4_MOUSE, PLSL_MOUSE, FLNA_MOUSE, LASP1_MOUSE, EF2_MOUSE, ARP3_MOUSE, MYO1C_MOUSE, FSCN1_MOUSE, EZRI_MOUSE, MYH10_MOUSE, COR1C_MOUSE, DEST_MOUSE, CTNA1_MOUSE, MYH9_MOUSE, WDR1_MOUSE, COF1_MOUSE, VINC_MOUSE, IQGA2_MOUSE, MYH14_MOUSE, LIMA1_MOUSE, CYFP1_MOUSE, ACTN1_MOUSE, TLN1_MOUSE, MY18A_MOUSE, ARPC4_MOUSE	6.38372	6.16209e-12
GOTERM_MF_DIRECT	GO:0003924~GTPase activity	30	RAP1B_MOUSE, RB11B_MOUSE, TBA1B_MOUSE, EF1A1_MOUSE, EF2_MOUSE, SEPT2_MOUSE, TBB5_MOUSE, GNAI2_MOUSE, RASK_MOUSE, GBB2_MOUSE, TBB4B_MOUSE, GNA12_MOUSE, RB11A_MOUSE, TBB2A_MOUSE, GNAQ_MOUSE, TBB4A_MOUSE, GTPB8_MOUSE, RASH_MOUSE, TBA1A_MOUSE, GBB1_MOUSE, RAB1A_MOUSE, RAB2A_MOUSE, RALB_MOUSE, TBB6_MOUSE, GNAO_MOUSE, RHOA_MOUSE, RAN_MOUSE, GNAI1_MOUSE, RAB7A_MOUSE, CDC42_MOUSE	4.4798	2.04944e-09
GOTERM_MF_DIRECT	GO:0005200~structural constituent of cytoskeleton	18	TPM1_MOUSE, TBB2A_MOUSE, GFAP_MOUSE, VIME_MOUSE, TBA1B_MOUSE, TBB4A_MOUSE, TPM2_MOUSE, TBA1A_MOUSE, ARP3_MOUSE, ACTG_MOUSE, TBB6_MOUSE, TBB5_MOUSE, TLN1_MOUSE, PLEC_MOUSE, E41L2_MOUSE, SPTB2_MOUSE, ARPC4_MOUSE, TBB4B_MOUSE	7.20215	2.05583e-08
GOTERM_MF_DIRECT	GO:0043531~ADP binding	13	PRPS1_MOUSE, ATPA_MOUSE, RUVB2_MOUSE, NB5R3_MOUSE, HSP7C_MOUSE, KPYM_MOUSE, MY18A_MOUSE, AT1A1_MOUSE, MYH10_MOUSE, PGK1_MOUSE, DHE3_MOUSE, TERA_MOUSE, MYH9_MOUSE	11.27	3.69905e-08
GOTERM_MF_DIRECT	GO:0005525~GTP binding	39	ARF4_MOUSE, RAP1B_MOUSE, RB11B_MOUSE, TBA1B_MOUSE, EF1A1_MOUSE, SEPT7_MOUSE, EF2_MOUSE, SEPT2_MOUSE, TBB5_MOUSE, GNAI2_MOUSE, RASK_MOUSE, ANXA6_MOUSE, DHE3_MOUSE, HS90B_MOUSE, RRAS2_MOUSE, SEP11_MOUSE, TBB4B_MOUSE, GNA12_MOUSE, RB11A_MOUSE, TBB2A_MOUSE, GNAQ_MOUSE, TBB4A_MOUSE, NDKA_MOUSE, SUCA_MOUSE, GTPB8_MOUSE, RASH_MOUSE, TBA1A_MOUSE, HS90A_MOUSE, RAB1A_MOUSE, RAB2A_MOUSE, RALB_MOUSE, TBB6_MO…	3.17797	3.69905e-08
GOTERM_MF_DIRECT	GO:0019901~protein kinase binding	39	ILK_MOUSE, PEBP1_MOUSE, CD44_MOUSE, MUSK_MOUSE, RS18_MOUSE, PAXI_MOUSE, EF1A1_MOUSE, EF2_MOUSE, GSTM1_MOUSE, MK01_MOUSE, GSTP1_MOUSE, RS3_MOUSE, GDIR1_MOUSE, VDAC1_MOUSE, H2AY_MOUSE, HS90B_MOUSE, CTNB1_MOUSE, ELAV1_MOUSE, MOES_MOUSE, ACTB_MOUSE, IQGA1_MOUSE, ITB1_MOUSE, 1433Z_MOUSE, SRBS1_MOUSE, PAK1_MOUSE, VIME_MOUSE, NPM_MOUSE, RS6_MOUSE, NDKA_MOUSE, AP1B1_MOUSE, CADH2_MOUSE, HS90A_MOUSE, ACTA_…	2.80452	1.09819e-06
GOTERM_MF_DIRECT	GO:0003729~mRNA binding	20	CPSF6_MOUSE, HNRPD_MOUSE, PARK7_MOUSE, CALR_MOUSE, PTBP1_MOUSE, PABP1_MOUSE, EF1A1_MOUSE, RS26_MOUSE, RS5_MOUSE, EIF3A_MOUSE, HS90A_MOUSE, RS3_MOUSE, RS2_MOUSE, IF4A3_MOUSE, PCBP1_MOUSE, RL6_MOUSE, HNRPC_MOUSE, RL7_MOUSE, RL13A_MOUSE, ELAV1_MOUSE	4.39568	6.79048e-06
GOTERM_MF_DIRECT	GO:0019904~protein domain specific binding	29	SRBS2_MOUSE, 1433F_MOUSE, 1433T_MOUSE, EZRI_MOUSE, TBB5_MOUSE, F10A1_MOUSE, 1433E_MOUSE, CAPG_MOUSE, MYH9_MOUSE, IQGA1_MOUSE, 1433G_MOUSE, HNRPK_MOUSE, ITB1_MOUSE, 1433Z_MOUSE, H4_MOUSE, GELS_MOUSE, ITA3_MOUSE, NHRF1_MOUSE, TBA1A_MOUSE, ACTN1_MOUSE, AT1A1_MOUSE, HNRPM_MOUSE, AKAP2_MOUSE, RHOA_MOUSE, HNRPC_MOUSE, TERA_MOUSE, RAN_MOUSE, CSK2B_MOUSE, GRP78_MOUSE	3.13173	9.30641e-06
GOTERM_MF_DIRECT	GO:0031625~ubiquitin protein ligase binding	28	CH60_MOUSE, PRDX6_MOUSE, CALR_MOUSE, PA2G4_MOUSE, TBA1B_MOUSE, GRP75_MOUSE, TIF1B_MOUSE, ACTG_MOUSE, TBB5_MOUSE, 1433E_MOUSE, LPPRC_MOUSE, TCPB_MOUSE, QCR1_MOUSE, 1433Z_MOUSE, ERLN2_MOUSE, VINC_MOUSE, SCAM3_MOUSE, KCRB_MOUSE, ADT2_MOUSE, UB2V2_MOUSE, TOLIP_MOUSE, RALB_MOUSE, HSP7C_MOUSE, TCPA_MOUSE, UCHL1_MOUSE, TERA_MOUSE, TPIS_MOUSE, GRP78_MOUSE	3.07697	2.11733e-05
GOTERM_MF_DIRECT	GO:0008092~cytoskeletal protein binding	13	FLNC_MOUSE, CRYAB_MOUSE, ALDOA_MOUSE, LNEBL_MOUSE, EZRI_MOUSE, PLEC_MOUSE, FARP1_MOUSE, PALLD_MOUSE, ANXA2_MOUSE, K1C10_MOUSE, E41L2_MOUSE, ALDOC_MOUSE, MOES_MOUSE	5.96648	6.0733e-05
GOTERM_MF_DIRECT	GO:0019899~enzyme binding	32	ARMT1_MOUSE, PEBP1_MOUSE, PHB_MOUSE, PAWR_MOUSE, GRP75_MOUSE, 1433F_MOUSE, G3P_MOUSE, CALU_MOUSE, RS3_MOUSE, PDIA1_MOUSE, H2AY_MOUSE, 1433E_MOUSE, DHE3_MOUSE, HYEP_MOUSE, HMGA1_MOUSE, CTNB1_MOUSE, AT2A2_MOUSE, SODC_MOUSE, PARK7_MOUSE, NPM_MOUSE, NDKA_MOUSE, FKB1A_MOUSE, CADH2_MOUSE, BAF_MOUSE, HSP7C_MOUSE, H2AX_MOUSE, RS2_MOUSE, AATM_MOUSE, THIO_MOUSE, THIL_MOUSE, ARPC4_MOUSE, GRP78_MOUSE	2.60078	9.10967e-05
GO Category	GO Term	Count	Proteins	Fold Enrichment	Benjamini
KEGG_PATHWAY	mmu03010:Ribosome	56	RL17_MOUSE, RL7A_MOUSE, RL30_MOUSE, RS28_MOUSE, RL40_MOUSE, RL10_MOUSE, RS18_MOUSE, RS21_MOUSE, RS5_MOUSE, RL37_MOUSE, RL23A_MOUSE, RL14_MOUSE, RS15_MOUSE, RS25_MOUSE, RL34_MOUSE, RS8_MOUSE, RL6_MOUSE, RL24_MOUSE, RL36_MOUSE, RLA0_MOUSE, RS17_MOUSE, RL28_MOUSE, RL13_MOUSE, RS9_MOUSE, RS2_MOUSE, RS11_MOUSE, RS14_MOUSE, RL7_MOUSE, RS29_MOUSE, RSSA_MOUSE, RL12_MOUSE, RL4_MOUSE, RS26_MOUSE, RS3_MOUSE…	8.00625	1.29823e-33
KEGG_PATHWAY	mmu01200:Carbon metabolism	31	MDHC_MOUSE, ODPB_MOUSE, PYC_MOUSE, G3P_MOUSE, IDHP_MOUSE, SERA_MOUSE, KPYM_MOUSE, ENOA_MOUSE, SDHA_MOUSE, CISY_MOUSE, DHE3_MOUSE, ODP2_MOUSE, SUCB1_MOUSE, ALDOC_MOUSE, PRPS1_MOUSE, ECHA_MOUSE, ODPA_MOUSE, HXK1_MOUSE, SUCA_MOUSE, ALDOA_MOUSE, ECHM_MOUSE, DLDH_MOUSE, PGK1_MOUSE, MDHM_MOUSE, TKT_MOUSE, ACON_MOUSE, AATM_MOUSE, TPIS_MOUSE, ODO1_MOUSE, THIL_MOUSE, PFKAP_MOUSE	5.54004	1.29623e-12
KEGG_PATHWAY	mmu01130:Biosynthesis of antibiotics	38	MDHC_MOUSE, ODPB_MOUSE, G3P_MOUSE, IDHP_MOUSE, LDHB_MOUSE, SERA_MOUSE, KPYM_MOUSE, ENOA_MOUSE, SDHA_MOUSE, CISY_MOUSE, ODP2_MOUSE, SUCB1_MOUSE, ALDOC_MOUSE, PRPS1_MOUSE, ECHA_MOUSE, ODPA_MOUSE, UGPA_MOUSE, HXK1_MOUSE, NDKA_MOUSE, SUCA_MOUSE, ALDOA_MOUSE, ECHM_MOUSE, DLDH_MOUSE, PUR6_MOUSE, LDHA_MOUSE, PGK1_MOUSE, MDHM_MOUSE, TKT_MOUSE, AK1A1_MOUSE, ACON_MOUSE, AATM_MOUSE, TPIS_MOUSE, ODO1_MOUSE, …	3.68111	4.55988e-10
KEGG_PATHWAY	mmu00020:Citrate cycle (TCA cycle)	14	MDHC_MOUSE, ODPB_MOUSE, ODPA_MOUSE, PYC_MOUSE, SUCA_MOUSE, IDHP_MOUSE, DLDH_MOUSE, SDHA_MOUSE, MDHM_MOUSE, CISY_MOUSE, ODP2_MOUSE, ACON_MOUSE, SUCB1_MOUSE, ODO1_MOUSE	9.06958	5.30656e-08
KEGG_PATHWAY	mmu04810:Regulation of actin cytoskeleton	34	PROF1_MOUSE, ACTN4_MOUSE, FGF1_MOUSE, PAXI_MOUSE, FINC_MOUSE, ML12B_MOUSE, ITAV_MOUSE, MK01_MOUSE, GIT1_MOUSE, ACTG_MOUSE, EZRI_MOUSE, RASK_MOUSE, GBG12_MOUSE, RRAS2_MOUSE, MOES_MOUSE, ACTB_MOUSE, GNA12_MOUSE, IQGA1_MOUSE, ITA1_MOUSE, ITB1_MOUSE, MYL9_MOUSE, COF1_MOUSE, VINC_MOUSE, GELS_MOUSE, PAK1_MOUSE, IQGA2_MOUSE, ITA3_MOUSE, RASH_MOUSE, CYFP1_MOUSE, ACTN1_MOUSE, RHOA_MOUSE, NCKP1_MOUSE, ARPC…	3.30909	7.92162e-08
KEGG_PATHWAY	mmu05100:Bacterial invasion of epithelial cells	19	ILK_MOUSE, CLCA_MOUSE, ITB1_MOUSE, VINC_MOUSE, PAXI_MOUSE, FINC_MOUSE, SEPT2_MOUSE, ACTG_MOUSE, CLH1_MOUSE, RHOA_MOUSE, CTNA1_MOUSE, CTNB1_MOUSE, SEP11_MOUSE, SEPT8_MOUSE, CLCB_MOUSE, ACTB_MOUSE, ARPC4_MOUSE, SRC8_MOUSE, CDC42_MOUSE	5.04973	7.36799e-07
KEGG_PATHWAY	mmu00010:Glycolysis / Gluconeogenesis	17	ODPB_MOUSE, ODPA_MOUSE, HXK1_MOUSE, ALDOA_MOUSE, G3P_MOUSE, DLDH_MOUSE, LDHB_MOUSE, KPYM_MOUSE, ENOA_MOUSE, LDHA_MOUSE, PGK1_MOUSE, ODP2_MOUSE, AK1A1_MOUSE, TPIS_MOUSE, ALDOC_MOUSE, PFKAP_MOUSE, ALDH2_MOUSE	5.33966	1.87572e-06
KEGG_PATHWAY	mmu04510:Focal adhesion	30	ILK_MOUSE, FLNC_MOUSE, CO1A1_MOUSE, ACTN4_MOUSE, ZYX_MOUSE, RAP1B_MOUSE, PAXI_MOUSE, FLNA_MOUSE, FINC_MOUSE, ML12B_MOUSE, ITAV_MOUSE, MK01_MOUSE, TSP1_MOUSE, ACTG_MOUSE, LAMC1_MOUSE, CTNB1_MOUSE, FLNB_MOUSE, ACTB_MOUSE, ITA1_MOUSE, ITB1_MOUSE, MYL9_MOUSE, VINC_MOUSE, PAK1_MOUSE, ITA3_MOUSE, RASH_MOUSE, VASP_MOUSE, ACTN1_MOUSE, TLN1_MOUSE, RHOA_MOUSE, CDC42_MOUSE	3.00441	4.86764e-06
KEGG_PATHWAY	mmu01230:Biosynthesis of amino acids	17	PRPS1_MOUSE, PYC_MOUSE, ALDOA_MOUSE, IDHP_MOUSE, G3P_MOUSE, SERA_MOUSE, KPYM_MOUSE, ENOA_MOUSE, CISY_MOUSE, TKT_MOUSE, PGK1_MOUSE, ACON_MOUSE, AATM_MOUSE, TPIS_MOUSE, ALDOC_MOUSE, PFKAP_MOUSE, ASSY_MOUSE	4.63708	1.18675e-05
KEGG_PATHWAY	mmu05012:Parkinson's disease	24	UBA1_MOUSE, QCR1_MOUSE, ATPA_MOUSE, ATPG_MOUSE, PARK7_MOUSE, AT5G1_MOUSE, ADT2_MOUSE, NDUA7_MOUSE, ATP8_MOUSE, VDAC1_MOUSE, GNAI2_MOUSE, ATPD_MOUSE, VDAC2_MOUSE, SDHA_MOUSE, COX6C_MOUSE, NDUBB_MOUSE, UCHL1_MOUSE, COX2_MOUSE, COX41_MOUSE, ATPB_MOUSE, UCRI_MOUSE, ATPO_MOUSE, GNAI1_MOUSE, COX5B_MOUSE	3.33913	1.35989e-05
KEGG_PATHWAY	mmu00620:Pyruvate metabolism	12	DLDH_MOUSE, LDHB_MOUSE, MDHC_MOUSE, ODPB_MOUSE, KPYM_MOUSE, LDHA_MOUSE, ODPA_MOUSE, MDHM_MOUSE, ODP2_MOUSE, PYC_MOUSE, THIL_MOUSE, ALDH2_MOUSE	6.3786	2.90705e-05
KEGG_PATHWAY	mmu05016:Huntington's disease	27	ATPA_MOUSE, AP2M1_MOUSE, BAX_MOUSE, VDAC1_MOUSE, SDHA_MOUSE, UCRI_MOUSE, CLCB_MOUSE, COX5B_MOUSE, SODC_MOUSE, QCR1_MOUSE, CLCA_MOUSE, ATPG_MOUSE, GNAQ_MOUSE, AP2B1_MOUSE, AT5G1_MOUSE, ADT2_MOUSE, NDUA7_MOUSE, ATP8_MOUSE, ATPD_MOUSE, VDAC2_MOUSE, COX6C_MOUSE, NDUBB_MOUSE, CLH1_MOUSE, COX2_MOUSE, COX41_MOUSE, ATPB_MOUSE, ATPO_MOUSE	2.82688	5.05093e-05
KEGG_PATHWAY	mmu04670:Leukocyte transendothelial migration	20	AFAD_MOUSE, ACTN4_MOUSE, MYL9_MOUSE, ITB1_MOUSE, RAP1B_MOUSE, VINC_MOUSE, PAXI_MOUSE, ML12B_MOUSE, VASP_MOUSE, ACTG_MOUSE, ACTN1_MOUSE, EZRI_MOUSE, GNAI2_MOUSE, RHOA_MOUSE, CTNA1_MOUSE, CTNB1_MOUSE, MOES_MOUSE, GNAI1_MOUSE, ACTB_MOUSE, CDC42_MOUSE	3.51364	5.35575e-05
KEGG_PATHWAY	mmu05205:Proteoglycans in cancer	27	KCC2D_MOUSE, FLNC_MOUSE, CO1A1_MOUSE, CD44_MOUSE, PAXI_MOUSE, FLNA_MOUSE, FINC_MOUSE, ITAV_MOUSE, MK01_MOUSE, TSP1_MOUSE, ACTG_MOUSE, EZRI_MOUSE, HSPB2_MOUSE, RASK_MOUSE, CTNB1_MOUSE, RRAS2_MOUSE, FLNB_MOUSE, MOES_MOUSE, ACTB_MOUSE, IQGA1_MOUSE, ITB1_MOUSE, PAK1_MOUSE, RASH_MOUSE, PGBM_MOUSE, RHOA_MOUSE, SRC8_MOUSE, CDC42_MOUSE	2.75725	6.92831e-05
KEGG_PATHWAY	mmu04141:Protein processing in endoplasmic reticulum	23	CRYAB_MOUSE, SSRG_MOUSE, PDIA4_MOUSE, CALX_MOUSE, CALR_MOUSE, GANAB_MOUSE, PDIA3_MOUSE, BAX_MOUSE, UGGG1_MOUSE, GLU2B_MOUSE, HS90A_MOUSE, ENPL_MOUSE, DNJB1_MOUSE, PDIA1_MOUSE, HSP7C_MOUSE, RRBP1_MOUSE, RPN1_MOUSE, SC31A_MOUSE, OST48_MOUSE, HS90B_MOUSE, ERP29_MOUSE, TERA_MOUSE, GRP78_MOUSE	2.8381	0.000252603
KEGG_PATHWAY	mmu04520:Adherens junction	14	AFAD_MOUSE, ACTN4_MOUSE, VINC_MOUSE, SRBS1_MOUSE, MK01_MOUSE, ACTG_MOUSE, ACTN1_MOUSE, RHOA_MOUSE, CTNA1_MOUSE, CTNB1_MOUSE, CSK2B_MOUSE, ACTB_MOUSE, IQGA1_MOUSE, CDC42_MOUSE	4.03092	0.000467936
KEGG_PATHWAY	mmu03040:Spliceosome	18	SRSF2_MOUSE, HNRPK_MOUSE, RUXE_MOUSE, SRS10_MOUSE, SRSF3_MOUSE, RUXF_MOUSE, THOC4_MOUSE, HSP7C_MOUSE, ROA1_MOUSE, DX39B_MOUSE, IF4A3_MOUSE, HNRPM_MOUSE, PCBP1_MOUSE, SRSF4_MOUSE, HNRPC_MOUSE, HNRPU_MOUSE, SF3A3_MOUSE, SRSF5_MOUSE	2.80563	0.00276446
KEGG_PATHWAY	mmu05010:Alzheimer's disease	21	QCR1_MOUSE, ATPA_MOUSE, ATPG_MOUSE, GNAQ_MOUSE, LRP1_MOUSE, AT5G1_MOUSE, G3P_MOUSE, MK01_MOUSE, NDUA7_MOUSE, ATP8_MOUSE, ATPD_MOUSE, SDHA_MOUSE, COX6C_MOUSE, NDUBB_MOUSE, COX2_MOUSE, COX41_MOUSE, ATPB_MOUSE, UCRI_MOUSE, ATPO_MOUSE, AT2A2_MOUSE, COX5B_MOUSE	2.45955	0.0040154
KEGG_PATHWAY	mmu04530:Tight junction	14	AFAD_MOUSE, ACTN4_MOUSE, MYL9_MOUSE, MYH14_MOUSE, ML12B_MOUSE, ACTG_MOUSE, ACTN1_MOUSE, MYH10_MOUSE, RHOA_MOUSE, MYH11_MOUSE, MYH9_MOUSE, ACTB_MOUSE, SRC8_MOUSE, CDC42_MOUSE	3.22474	0.00416352
KEGG_PATHWAY	mmu04540:Gap junction	13	TBB2A_MOUSE, GNAQ_MOUSE, TBA1B_MOUSE, TBB4A_MOUSE, RASH_MOUSE, MK01_MOUSE, TBA1A_MOUSE, TBB6_MOUSE, TBB5_MOUSE, GNAI2_MOUSE, RASK_MOUSE, GNAI1_MOUSE, TBB4B_MOUSE	3.13367	0.00914355

## Sheet: c. GO analysis CaN-KO
Suppl Table S1c. Gene ontology analysis of proteins identified in CaN-KO astocytes
DAVID gene ontology tool: https://david.ncifcrf.gov/gene2gene.jsp
Functional Annotation Chart. Up to 20 most overrepresented GO terms are shown
GO Category	GO Term	Count	Proteins	Fold Enrichment	Benjamini
GOTERM_BP_DIRECT	GO:0008380~RNA splicing	16	SRSF2_MOUSE, SRS10_MOUSE, HNRPF_MOUSE, LSM3_MOUSE, SF3B1_MOUSE, DDX46_MOUSE, ROA1_MOUSE, DX39B_MOUSE, IF4A3_MOUSE, SRRM2_MOUSE, SRSF6_MOUSE, ROA3_MOUSE, HNRPC_MOUSE, HNRPU_MOUSE, DDX5_MOUSE, SMD3_MOUSE	5.94289	0.000106483
GOTERM_BP_DIRECT	GO:0006397~mRNA processing	16	SRSF2_MOUSE, SRS10_MOUSE, HNRPF_MOUSE, LSM3_MOUSE, SF3B1_MOUSE, DDX46_MOUSE, ROA1_MOUSE, DX39B_MOUSE, IF4A3_MOUSE, SRRM2_MOUSE, SRSF6_MOUSE, ROA3_MOUSE, HNRPC_MOUSE, HNRPU_MOUSE, DDX5_MOUSE, SMD3_MOUSE	4.44794	0.00209601
GOTERM_BP_DIRECT	GO:0098609~cell-cell adhesion	12	LAP2B_MOUSE, PACN2_MOUSE, PAIRB_MOUSE, PLEC_MOUSE, H31_MOUSE, 4F2_MOUSE, EF1D_MOUSE, RS26_MOUSE, 1433B_MOUSE, PFKAP_MOUSE, BASI_MOUSE, BAG3_MOUSE	5.68348	0.00376143
GOTERM_BP_DIRECT	GO:0006810~transport	39	ADT1_MOUSE, VTA1_MOUSE, 4F2_MOUSE, LMAN1_MOUSE, AT2B4_MOUSE, MYO1C_MOUSE, DX39B_MOUSE, SDHA_MOUSE, TMC5_MOUSE, AT2A2_MOUSE, VPP1_MOUSE, NDUA4_MOUSE, QCR1_MOUSE, OSBL6_MOUSE, RB11A_MOUSE, COPG2_MOUSE, SRBS1_MOUSE, AP2B1_MOUSE, SCAM3_MOUSE, SFXN3_MOUSE, ARF5_MOUSE, PEA15_MOUSE, AT2A1_MOUSE, COPB2_MOUSE, ATP8_MOUSE, LIN7C_MOUSE, ROA1_MOUSE, NDUBB_MOUSE, S61A2_MOUSE, SDHB_MOUSE, HEMO_MOUSE, MTCH2_MOU…	1.91607	0.0321941
GOTERM_BP_DIRECT	GO:0016192~vesicle-mediated transport	11	RB11A_MOUSE, COPB2_MOUSE, COPG2_MOUSE, GELS_MOUSE, GDIB_MOUSE, AP2B1_MOUSE, ARF5_MOUSE, CLCB_MOUSE, COPD_MOUSE, PICAL_MOUSE, LMAN1_MOUSE	4.62283	0.0321941
GOTERM_BP_DIRECT	GO:0006105~succinate metabolic process	4	SDHA_MOUSE, SUCB1_MOUSE, SDHB_MOUSE, SUCA_MOUSE	35.8059	0.0321941
GO Category	GO Term	Count	Proteins	Fold Enrichment	Benjamini
GOTERM_CC_DIRECT	GO:0070062~extracellular exosome	109	SHRM2_MOUSE, CD44_MOUSE, PEPD_MOUSE, FETUA_MOUSE, H31_MOUSE, RUVB2_MOUSE, MYO1C_MOUSE, H2AY_MOUSE, PLEC_MOUSE, TMC5_MOUSE, MYOF_MOUSE, PLOD3_MOUSE, RRAS2_MOUSE, SEP11_MOUSE, CPNE2_MOUSE, RAP2C_MOUSE, DDX5_MOUSE, HNRPD_MOUSE, GDIB_MOUSE, EPDR1_MOUSE, RL37A_MOUSE, 1433B_MOUSE, PSMD8_MOUSE, PP2AA_MOUSE, CYFP1_MOUSE, LIN7C_MOUSE, HSPB1_MOUSE, VATA_MOUSE, NCKP1_MOUSE, FBN1_MOUSE, NUCB1_MOUSE, CADM1_MO…	3.81657	3.97015e-37
GOTERM_CC_DIRECT	GO:0005925~focal adhesion	27	SRBS2_MOUSE, FLNC_MOUSE, CD44_MOUSE, MUC18_MOUSE, PACN2_MOUSE, GNA13_MOUSE, ARPC2_MOUSE, 1433T_MOUSE, MK01_MOUSE, FHL1_MOUSE, RASK_MOUSE, PLEC_MOUSE, PALLD_MOUSE, RRAS2_MOUSE, AMPL_MOUSE, MK03_MOUSE, SRBS1_MOUSE, GELS_MOUSE, NPM_MOUSE, GDIB_MOUSE, 1433B_MOUSE, RL37A_MOUSE, BASI_MOUSE, CYFP1_MOUSE, HSPB1_MOUSE, AKA12_MOUSE, NCKP1_MOUSE	6.4654	1.80409e-11
GOTERM_CC_DIRECT	GO:0005913~cell-cell adherens junction	20	AFAD_MOUSE, SHRM2_MOUSE, PACN2_MOUSE, SRBS1_MOUSE, H31_MOUSE, CADM1_MOUSE, DREB_MOUSE, 4F2_MOUSE, SEPT7_MOUSE, RS26_MOUSE, 1433B_MOUSE, PICAL_MOUSE, BASI_MOUSE, BAG3_MOUSE, LAP2B_MOUSE, PAIRB_MOUSE, PLEC_MOUSE, EF1D_MOUSE, PFKAP_MOUSE, SPTB2_MOUSE	5.92586	1.66246e-07
GOTERM_CC_DIRECT	GO:0005737~cytoplasm	113	SHRM2_MOUSE, CD44_MOUSE, DREB_MOUSE, RUVB2_MOUSE, SYLC_MOUSE, LMNB1_MOUSE, MYO1C_MOUSE, RCC2_MOUSE, PLEC_MOUSE, SEP11_MOUSE, CPNE2_MOUSE, RAP2C_MOUSE, AT2A2_MOUSE, RU17_MOUSE, HNRPD_MOUSE, GDIB_MOUSE, 1433B_MOUSE, PP2AA_MOUSE, CYFP1_MOUSE, LIN7C_MOUSE, TPP2_MOUSE, KCC2B_MOUSE, HSPB1_MOUSE, SEPT8_MOUSE, HNRPU_MOUSE, NCKP1_MOUSE, NUCB1_MOUSE, H2B1F_MOUSE, ACTZ_MOUSE, LMAN1_MOUSE, FHL1_MOUSE, DHB11_…	1.59554	2.3104e-07
GOTERM_CC_DIRECT	GO:0043209~myelin sheath	15	QCR1_MOUSE, ADT1_MOUSE, GELS_MOUSE, GFAP_MOUSE, GDIB_MOUSE, MYH14_MOUSE, SEPT7_MOUSE, ACTZ_MOUSE, GNAO_MOUSE, SDHA_MOUSE, SUCB1_MOUSE, SEPT8_MOUSE, VATA_MOUSE, SEPT4_MOUSE, HSP72_MOUSE	7.31473	1.20088e-06
GOTERM_CC_DIRECT	GO:0072562~blood microparticle	13	GELS_MOUSE, FETUA_MOUSE, ANT3_MOUSE, CO4B_MOUSE, C1QB_MOUSE, ITIH2_MOUSE, DNPEP_MOUSE, ITIH1_MOUSE, HEMO_MOUSE, HSP72_MOUSE, IC1_MOUSE, SPA3N_MOUSE, CFAB_MOUSE	9.15166	1.20088e-06
GOTERM_CC_DIRECT	GO:0005681~spliceosomal complex	13	RU17_MOUSE, SRSF2_MOUSE, HNRPF_MOUSE, LSM3_MOUSE, SF3B1_MOUSE, ROA1_MOUSE, DX39B_MOUSE, SRRM2_MOUSE, ROA3_MOUSE, HNRPC_MOUSE, HNRPU_MOUSE, DDX5_MOUSE, SMD3_MOUSE	8.94979	1.32358e-06
GOTERM_CC_DIRECT	GO:0071013~catalytic step 2 spliceosome	11	ROA1_MOUSE, IF4A3_MOUSE, SRRM2_MOUSE, HNRPF_MOUSE, LSM3_MOUSE, ROA3_MOUSE, HNRPC_MOUSE, HNRPU_MOUSE, DDX5_MOUSE, SMD3_MOUSE, SF3B1_MOUSE	10.7283	3.61068e-06
GOTERM_CC_DIRECT	GO:0043234~protein complex	24	PRPS1_MOUSE, KCC2D_MOUSE, RB11A_MOUSE, CD44_MOUSE, GELS_MOUSE, FETUA_MOUSE, H31_MOUSE, HXK1_MOUSE, SEPT7_MOUSE, 1433B_MOUSE, SUCA_MOUSE, 1433T_MOUSE, MK01_MOUSE, AT2B4_MOUSE, DX39B_MOUSE, GNAO_MOUSE, MTAP2_MOUSE, AKAP2_MOUSE, UB2V1_MOUSE, HNRPC_MOUSE, GCR_MOUSE, AT2A2_MOUSE, SPTB2_MOUSE, MK03_MOUSE	3.57816	1.10505e-05
GOTERM_CC_DIRECT	GO:0030529~intracellular ribonucleoprotein complex	17	DHX9_MOUSE, RU17_MOUSE, ATX2_MOUSE, HNRPD_MOUSE, NPM_MOUSE, HNRPF_MOUSE, LSM3_MOUSE, RL37A_MOUSE, RUVB2_MOUSE, RL39_MOUSE, ROA1_MOUSE, IF4A3_MOUSE, ROA3_MOUSE, HNRPC_MOUSE, HNRPU_MOUSE, DDX5_MOUSE, SMD3_MOUSE	4.97402	1.32182e-05
GOTERM_CC_DIRECT	GO:0019013~viral nucleocapsid	6	RU17_MOUSE, ROA1_MOUSE, HNRPD_MOUSE, ROA3_MOUSE, HNRPU_MOUSE, SMD3_MOUSE	25.5351	0.000102106
GOTERM_CC_DIRECT	GO:0005856~cytoskeleton	30	SRBS2_MOUSE, FLNC_MOUSE, SHRM2_MOUSE, PACN2_MOUSE, SEPT7_MOUSE, ARPC2_MOUSE, MK01_MOUSE, ACTZ_MOUSE, RCC2_MOUSE, PLEC_MOUSE, PALLD_MOUSE, SEP11_MOUSE, GCR_MOUSE, SPTB2_MOUSE, SEPT4_MOUSE, HSP72_MOUSE, MK03_MOUSE, KIF1C_MOUSE, SRBS1_MOUSE, GELS_MOUSE, NPM_MOUSE, MAP4_MOUSE, TMOD2_MOUSE, PP2AA_MOUSE, MY18A_MOUSE, MTAP2_MOUSE, KCC2B_MOUSE, HSPB1_MOUSE, SEPT8_MOUSE, AKA12_MOUSE	2.52368	0.000230368
GOTERM_CC_DIRECT	GO:0016020~membrane	106	MUC18_MOUSE, SHRM2_MOUSE, CD44_MOUSE, ADT1_MOUSE, H31_MOUSE, DREB_MOUSE, 68MP_MOUSE, LMNB1_MOUSE, MYO1C_MOUSE, RCC2_MOUSE, TMC5_MOUSE, MYOF_MOUSE, PLOD3_MOUSE, RRAS2_MOUSE, CPNE2_MOUSE, RAP2C_MOUSE, DDX5_MOUSE, AT2A2_MOUSE, PGAM5_MOUSE, SSRG_MOUSE, NNTM_MOUSE, GDIB_MOUSE, 1433B_MOUSE, LIN7C_MOUSE, ELOV5_MOUSE, KCC2B_MOUSE, HNRPU_MOUSE, NCKP1_MOUSE, NUCB1_MOUSE, CADM1_MOUSE, LMAN1_MOUSE, AT2B4_MOU…	1.41821	0.000267859
GOTERM_CC_DIRECT	GO:0005654~nucleoplasm	42	DHX9_MOUSE, PACN2_MOUSE, H31_MOUSE, RENT1_MOUSE, H2B1F_MOUSE, RUVB2_MOUSE, HS105_MOUSE, MK01_MOUSE, SF3B1_MOUSE, LMNB1_MOUSE, MYO1C_MOUSE, DX39B_MOUSE, DNPEP_MOUSE, GCR_MOUSE, DDX5_MOUSE, VPP1_MOUSE, SEPT4_MOUSE, HSP72_MOUSE, SMD3_MOUSE, AMPL_MOUSE, MK03_MOUSE, AFAD_MOUSE, RU17_MOUSE, ATX2_MOUSE, RBM14_MOUSE, HNRPD_MOUSE, SRBS1_MOUSE, SRS10_MOUSE, HNRPF_MOUSE, NPM_MOUSE, UGDH_MOUSE, ROA1_MOUSE, H…	2.03225	0.000361528
GOTERM_CC_DIRECT	GO:0048471~perinuclear region of cytoplasm	22	SRBS2_MOUSE, KCC2D_MOUSE, RB11A_MOUSE, ATX2_MOUSE, RBM14_MOUSE, CCAR1_MOUSE, GELS_MOUSE, MT3_MOUSE, DREB_MOUSE, ARF5_MOUSE, GALT2_MOUSE, 1433B_MOUSE, PICAL_MOUSE, CYTC_MOUSE, CYFP1_MOUSE, AT2A1_MOUSE, PAIRB_MOUSE, PLEC_MOUSE, RAB14_MOUSE, AT2A2_MOUSE, PRDX5_MOUSE, CSN8_MOUSE	2.97663	0.00041621
GOTERM_CC_DIRECT	GO:0005739~mitochondrion	38	ADT1_MOUSE, 68MP_MOUSE, MK01_MOUSE, RASK_MOUSE, SDHA_MOUSE, PALLD_MOUSE, SUCB1_MOUSE, GCR_MOUSE, GSHR_MOUSE, SEPT4_MOUSE, HSP72_MOUSE, PRDX5_MOUSE, AMPL_MOUSE, MK03_MOUSE, NDUA4_MOUSE, QCR1_MOUSE, PGAM5_MOUSE, RB11A_MOUSE, NNTM_MOUSE, SFXN3_MOUSE, ARSB_MOUSE, HXK1_MOUSE, SUCA_MOUSE, TRXR2_MOUSE, BASI_MOUSE, ECHM_MOUSE, AT2A1_MOUSE, ATP8_MOUSE, NDUBB_MOUSE, MK14_MOUSE, EMC2_MOUSE, ODO1_MOUSE, SDHB…	2.06734	0.000662731
GOTERM_CC_DIRECT	GO:0005829~cytosol	38	KCC2D_MOUSE, PACN2_MOUSE, VTA1_MOUSE, HS105_MOUSE, 1433T_MOUSE, MK01_MOUSE, BAG3_MOUSE, SYLC_MOUSE, MYO1C_MOUSE, GCR_MOUSE, RAP2C_MOUSE, GSHR_MOUSE, HSP72_MOUSE, SMD3_MOUSE, PRDX5_MOUSE, MK03_MOUSE, OSBL6_MOUSE, COPG2_MOUSE, HNRPD_MOUSE, SRBS1_MOUSE, MT3_MOUSE, SRS10_MOUSE, GELS_MOUSE, NPM_MOUSE, HXK1_MOUSE, 1433B_MOUSE, PSMD8_MOUSE, FKB1A_MOUSE, UGDH_MOUSE, PP2AA_MOUSE, COPB2_MOUSE, AOXC_MOUSE, …	1.99433	0.00134073
GOTERM_CC_DIRECT	GO:0014069~postsynaptic density	11	SRBS2_MOUSE, PP2AA_MOUSE, LIN7C_MOUSE, MTAP2_MOUSE, MT3_MOUSE, KCC2B_MOUSE, DREB_MOUSE, MAP4_MOUSE, GCR_MOUSE, SPTB2_MOUSE, PICAL_MOUSE	4.30926	0.0052802
GOTERM_CC_DIRECT	GO:0016607~nuclear speck	10	RU17_MOUSE, SRSF2_MOUSE, DDX46_MOUSE, DX39B_MOUSE, IF4A3_MOUSE, SRRM2_MOUSE, SRS10_MOUSE, NPM_MOUSE, SRSF6_MOUSE, EP400_MOUSE	4.56725	0.00686823
GOTERM_CC_DIRECT	GO:0030018~Z disc	8	SRBS2_MOUSE, FLNC_MOUSE, JPH1_MOUSE, PALLD_MOUSE, HSPB1_MOUSE, FKB1A_MOUSE, BAG3_MOUSE, AT2B4_MOUSE	6.04055	0.00686823
GO Category	GO Term	Count	Proteins	Fold Enrichment	Benjamini
GOTERM_MF_DIRECT	GO:0044822~poly(A) RNA binding	46	SRBS2_MOUSE, DHX9_MOUSE, H13_MOUSE, LSM3_MOUSE, RENT1_MOUSE, 4F2_MOUSE, RS26_MOUSE, SF3B1_MOUSE, IF4B_MOUSE, RCC2_MOUSE, DX39B_MOUSE, MET16_MOUSE, PLEC_MOUSE, SRRM2_MOUSE, SPTB2_MOUSE, DDX5_MOUSE, PURB_MOUSE, SMD3_MOUSE, RU17_MOUSE, KIF1C_MOUSE, SRSF2_MOUSE, ATX2_MOUSE, RBM14_MOUSE, HNRPD_MOUSE, CCAR1_MOUSE, SRS10_MOUSE, HNRPF_MOUSE, NPM_MOUSE, GDIB_MOUSE, GANAB_MOUSE, MAP4_MOUSE, SUCA_MOUSE, RL3…	3.60519	2.27298e-11
GOTERM_MF_DIRECT	GO:0000166~nucleotide binding	57	KCC2D_MOUSE, RUVB2_MOUSE, MK01_MOUSE, EP400_MOUSE, IF4B_MOUSE, SYLC_MOUSE, MYO1C_MOUSE, DX39B_MOUSE, SEP11_MOUSE, SUCB1_MOUSE, RRAS2_MOUSE, RAP2C_MOUSE, DDX5_MOUSE, AT2A2_MOUSE, HSP72_MOUSE, PRPS1_MOUSE, RU17_MOUSE, RBM14_MOUSE, HNRPD_MOUSE, SRS10_MOUSE, SUCA_MOUSE, M4K4_MOUSE, AT2A1_MOUSE, ROA1_MOUSE, KCC2B_MOUSE, SEPT8_MOUSE, RAB14_MOUSE, HNRPU_MOUSE, VATA_MOUSE, PFKAP_MOUSE, NAL4E_MOUSE, DHX9_…	2.56824	5.32844e-09
GOTERM_MF_DIRECT	GO:0098641~cadherin binding involved in cell-cell adhesion	17	AFAD_MOUSE, PACN2_MOUSE, H31_MOUSE, DREB_MOUSE, 4F2_MOUSE, SEPT7_MOUSE, RS26_MOUSE, 1433B_MOUSE, PICAL_MOUSE, BASI_MOUSE, BAG3_MOUSE, LAP2B_MOUSE, PAIRB_MOUSE, PLEC_MOUSE, EF1D_MOUSE, PFKAP_MOUSE, SPTB2_MOUSE	5.31509	1.90962e-05
GOTERM_MF_DIRECT	GO:0032403~protein complex binding	18	FBN1_MOUSE, NDUA4_MOUSE, QCR1_MOUSE, PGAM5_MOUSE, HXK1_MOUSE, ARPC2_MOUSE, 1433B_MOUSE, BAG3_MOUSE, PP2AA_MOUSE, CYFP1_MOUSE, DX39B_MOUSE, RASK_MOUSE, GNAO_MOUSE, GCR_MOUSE, NCKP1_MOUSE, PFKAP_MOUSE, SPTB2_MOUSE, ECHB_MOUSE	4.38587	8.31998e-05
GOTERM_MF_DIRECT	GO:0003723~RNA binding	26	DHX9_MOUSE, LSM3_MOUSE, RENT1_MOUSE, IF4B_MOUSE, RL39_MOUSE, DX39B_MOUSE, DDX5_MOUSE, PURB_MOUSE, SMD3_MOUSE, RU17_MOUSE, SRSF2_MOUSE, RBM14_MOUSE, HNRPD_MOUSE, SRS10_MOUSE, HNRPF_MOUSE, NPM_MOUSE, GLU2B_MOUSE, DDX46_MOUSE, ROA1_MOUSE, PAIRB_MOUSE, SRSF6_MOUSE, ROA3_MOUSE, HNRPC_MOUSE, HNRPU_MOUSE, IF5A1_MOUSE, EIF3C_MOUSE	2.90767	0.000259775
GOTERM_MF_DIRECT	GO:0005515~protein binding	73	KCC2D_MOUSE, SHRM2_MOUSE, CD44_MOUSE, ADT1_MOUSE, PACN2_MOUSE, VTA1_MOUSE, DREB_MOUSE, 4F2_MOUSE, ARPC2_MOUSE, RUVB2_MOUSE, MK01_MOUSE, 1433T_MOUSE, BAG3_MOUSE, EP400_MOUSE, MYO1C_MOUSE, LAP2B_MOUSE, PLEC_MOUSE, K1C10_MOUSE, SEP11_MOUSE, RRAS2_MOUSE, DDX5_MOUSE, AT2A2_MOUSE, HSP72_MOUSE, PURB_MOUSE, AFAD_MOUSE, QCR1_MOUSE, 1433B_MOUSE, GLU2B_MOUSE, CYFP1_MOUSE, PP2AA_MOUSE, AT2A1_MOUSE, H2AX_MOUS…	1.55616	0.0023353
GOTERM_MF_DIRECT	GO:0005524~ATP binding	35	KCC2D_MOUSE, DHX9_MOUSE, ACBG1_MOUSE, RENT1_MOUSE, RUVB2_MOUSE, HS105_MOUSE, MK01_MOUSE, ACTZ_MOUSE, EP400_MOUSE, AT2B4_MOUSE, SYLC_MOUSE, MYO1C_MOUSE, DX39B_MOUSE, SUCB1_MOUSE, DDX5_MOUSE, AT2A2_MOUSE, HSP72_MOUSE, MK03_MOUSE, PRPS1_MOUSE, KIF1C_MOUSE, AAK1_MOUSE, NPM_MOUSE, MYH14_MOUSE, HXK1_MOUSE, M4K4_MOUSE, AT2A1_MOUSE, DDX46_MOUSE, MY18A_MOUSE, IF4A3_MOUSE, KCC2B_MOUSE, MK14_MOUSE, HNRPU_MO…	2.02591	0.00551334
GOTERM_MF_DIRECT	GO:0008092~cytoskeletal protein binding	7	FLNC_MOUSE, LIN7C_MOUSE, PACN2_MOUSE, PLEC_MOUSE, PALLD_MOUSE, DREB_MOUSE, K1C10_MOUSE	8.97956	0.00658248
GOTERM_MF_DIRECT	GO:0036002~pre-mRNA binding	4	SRSF2_MOUSE, RBM14_MOUSE, SRSF6_MOUSE, DDX5_MOUSE	29.0767	0.0140445
GOTERM_MF_DIRECT	GO:0005525~GTP binding	14	RB11A_MOUSE, GNA13_MOUSE, ARF5_MOUSE, SEPT7_MOUSE, SUCA_MOUSE, RASK_MOUSE, GNAO_MOUSE, RRAS2_MOUSE, SEP11_MOUSE, SEPT8_MOUSE, RAB14_MOUSE, MFN1_MOUSE, RAP2C_MOUSE, SEPT4_MOUSE	3.18856	0.0197987
GOTERM_MF_DIRECT	GO:0004004~ATP-dependent RNA helicase activity	6	DHX9_MOUSE, DDX46_MOUSE, DX39B_MOUSE, IF4A3_MOUSE, RENT1_MOUSE, DDX5_MOUSE	8.30762	0.0283204
GOTERM_MF_DIRECT	GO:0051015~actin filament binding	8	FLNC_MOUSE, CYFP1_MOUSE, MYO1C_MOUSE, SHRM2_MOUSE, MY18A_MOUSE, MYH14_MOUSE, DREB_MOUSE, ARPC2_MOUSE	5.28667	0.0283204
GOTERM_MF_DIRECT	GO:0003729~mRNA binding	8	RU17_MOUSE, HNRPD_MOUSE, IF4A3_MOUSE, ROA3_MOUSE, HNRPC_MOUSE, RS26_MOUSE, PURB_MOUSE, SF3B1_MOUSE	4.91437	0.0400868
GOTERM_MF_DIRECT	GO:0019899~enzyme binding	13	ADT1_MOUSE, NPM_MOUSE, 1433B_MOUSE, FKB1A_MOUSE, PP2AA_MOUSE, H2AY_MOUSE, H2AX_MOUSE, EIF3I_MOUSE, MK14_MOUSE, AT2A2_MOUSE, DDX5_MOUSE, HSP72_MOUSE, SMD3_MOUSE	2.9531	0.0475968
GO Category	GO Term	Count	Proteins	Fold Enrichment	Benjamini
KEGG_PATHWAY	mmu03040:Spliceosome	16	RU17_MOUSE, SRSF2_MOUSE, SRS10_MOUSE, LSM3_MOUSE, SF3B1_MOUSE, DDX46_MOUSE, ROA1_MOUSE, DX39B_MOUSE, IF4A3_MOUSE, SRSF6_MOUSE, ROA3_MOUSE, HNRPC_MOUSE, HNRPU_MOUSE, DDX5_MOUSE, HSP72_MOUSE, SMD3_MOUSE	7.77507	2.54643e-07
KEGG_PATHWAY	mmu01200:Carbon metabolism	9	PRPS1_MOUSE, SDHA_MOUSE, SUCB1_MOUSE, ODO1_MOUSE, SDHB_MOUSE, HXK1_MOUSE, SUCA_MOUSE, PFKAP_MOUSE, ECHM_MOUSE	5.01442	0.0369511
KEGG_PATHWAY	mmu05205:Proteoglycans in cancer	11	KCC2D_MOUSE, FLNC_MOUSE, CD44_MOUSE, RASK_MOUSE, KCC2B_MOUSE, MK14_MOUSE, RRAS2_MOUSE, DDX5_MOUSE, MK01_MOUSE, MK03_MOUSE, IF4B_MOUSE	3.50213	0.048888
KEGG_PATHWAY	mmu00190:Oxidative phosphorylation	9	NDUA4_MOUSE, QCR1_MOUSE, ATP8_MOUSE, SDHA_MOUSE, NDUBB_MOUSE, SDHB_MOUSE, IPYR_MOUSE, VATA_MOUSE, VPP1_MOUSE	4.18469	0.048888
KEGG_PATHWAY	mmu00020:Citrate cycle (TCA cycle)	5	SDHA_MOUSE, SUCB1_MOUSE, ODO1_MOUSE, SDHB_MOUSE, SUCA_MOUSE	10.0985	0.048888
KEGG_PATHWAY	mmu05010:Alzheimer's disease	10	NDUA4_MOUSE, AT2A1_MOUSE, QCR1_MOUSE, ATP8_MOUSE, SDHA_MOUSE, NDUBB_MOUSE, SDHB_MOUSE, AT2A2_MOUSE, MK01_MOUSE, MK03_MOUSE	3.65143	0.048888
